# Supplementary material for: Links between learning goals, learning activities, and learning outcomes in simulation-based clinical skills training: a systematic review of the veterinary literature
Source: Front Vet Sci. 2024 Oct 2;11:1463642. doi: 10.3389/fvets.2024.1463642 (PMC11479932; doi:10.3389/fvets.2024.1463642)
Supplement: Supplementary file 3 [file Table_2.xlsx]

## Sheet: Data Extraction Table
Extraction data
Study ID							Study characteristics											Learning goals							Learning activity - simulator characteristics																Learning outcomes
Author	Title	Year	Publication type	DOI	CODERING reason		Total participants M&M	Total participants results	Participants intervention	Participants control	Participants	Location of training	Study design	Clinical topic	Specify topic	Skill taught		K	PS	CR	Learning goals	Primary LG per study	Simulation intervention 1	Model description	Simulator technology	Dimensionality	Use of simulator	Type of simulator	Simulation intervention 2	Model description 2	Simulator technology	Dimensionality	Use of simulator	Type of simulator	Specify control	Control intervention		Comments			1	Code-O1	CO1.1	1 Category	2	Code-O2	CO2.2	2 Category	3
Abutarbush, S. M., et al.	Evaluation of traditional instruction versus a self-learning computer module in teaching veterinary students how to pass a nasogastric tube in the horse.	2006	Journal article	10.3138/jvme.33.3.447			52	52	27	25	third-year students VM	on location	RCT	Physical exam	Digestion	Passing a nasogastric tube in the horse		x	x		K-PS	PS	self-learning computer module	A self-learning computer module, “How to Pass a Nasogastric Tube in the Horse,” was developed. It included sections on indications, equipment, anatomy, performing the procedure, common errors, and complications. Each section consisted of text supplemented with video clips of internal and external views, audio, still photographs, or illustrations.	Screen-based	2D	Non-interactive	Event	X	X					Live animal (demo)	instructor and live demonstration (traditional)					Every student was expected to perform the procedure.	Competence	Time, attempts, assistence, correct placement	Demonstration	The students were given a multiple-choice quiz to test their knowledge immediately following instruction and prior to performing the technique	Knowledge	MCQ	Written exam	One week later, the same procedure was demonstrated again, using the same two methods, and students were allowed to choose either method of instruction. A Likert-scale questionnaire about the students’ level of comfort with and confidence in the teaching method was administered following this second demonstration
Al-Khalili, S. M.	2D and 3D stereoscopic videos used as pre-anatomy lab tools improve students' examination performance in a veterinary gross anatomy course.	2014	Journal article	10.3138/jvme.0613-082R			84	84	84	84	first-year students		RCT	Anatomy		Dissection of the canine thorax, abdomen and pelvis. (25, 28, and 27 structures for thorax, abdomen, and pelvis, respectively).		x			K	K	2D Video	High-definition video recordings of a complete dissection of a dog were made using two Sony Handycam HDR-SR12 video cameras from which 2D and 3D stereoscopic videos were prepared. The interactive videos contained verbal dialogue that described the anatomic structures as they were introduced. Multiple-choice questions were included to force the students to interact with the video. Students in the …	Screen-based	2D	Interactive	Event	3D Video	Students were provided special cardboard glasses (ochre/blue) to use for viewing the 3D stereoscopic videos.	Screen-based	3D	Interactive	Event	Theoretical	required laboratory manual was Guide to the Dissection of the Dog (traditional)					Baseline student knowledge of anatomy was assessed (in the pre-course quiz) at the beginning of the semester as part of normal course procedure. This allowed the researchers to assess whether baseline knowledge was evenly distributed among the groups.	Knowledge	Quiz	Written exam	At the end of the allotted time, students were given 10 minutes to complete a paper-based quiz with text and drawings that covered the content they were expected to have dissected and learned. Questions were designed to assess different types of knowledge. Students were asked to draw structures on a picture of a dog, use text to describe the anatomic relationship between two structures, list the …	Application of K	Multi (drawing; describing relations; list order; identifying structures)	Written exam	Finally, students were asked to complete a computer-based survey (of approximately 10 minutes duration) designed to assess attitudes toward various aspects of the experiment. The surveys assessed the students' degree of acceptance of/satisfaction with each method and their opinions as to whether the presentation of materials was informative, whether the method was helpful in learning anatomy, whe…
Allavena, R. E., et al	Technical skills training for veterinary students: A comparison of simulators and video for teaching standardized cardiac dissection.	2017	Journal article	10.3138/jvme.0516-095R			129	118	63	55	Final-year students	University of Queensland	prospective cohort study	Anatomy		Cardiac dissection: a standardized method of dissection that assesses the removed apex for chamber ratios and wall thickness before assessing the right and left sides of the heart using a defined sequence of cuts following the blood flow.		x	x	x	K-PS-CR	K	Heart simulator horse: A low-fidelity anatomically correct simulator approximately the size of a horse's heart was constructed (Figure 2). The simulator was used with a series of laminated photographs of standardized cardiac dissection on a horse's heart with basic labels and annotations for anatomic orientation.		Static model	3D	Interactive	Part-task	Video	An 8-minute video of a standardized cardiac dissection on a normal horse's heart was recorded, and its audio commentary explained the procedure as the dissection was performed.	Screen-based	2D	Non-interactive	Event	Cadaver	one live demonstration of 5–10 minutes duration and handouts, including photos and cartoons of the dissection sequence. They made at least three attempts on cadavers with tutoring during small-group practical teaching					On the first day of rotation, an initial survey and baseline OSAC were administered during class. The initial survey contained free-text questions on learning style and learning activity preferences. These questions were intended to assess any correlation between innovation choice and preference for visual or kinesthetic learning under the VARK (visual, auditory, read/write, kinesthetic) classifi…	Competence	OSAC (point scoring system)	Demonstration	Students could nominate the date for their final OSAC assessment in weeks 2 or 3, and the preceptor recorded satisfactory task completion on a skills log. An OSAC was designed for use in the study as a checklist associated with points (maximum of 32 points; over 20 considered a pass) that assessed the sequence and location of dissection cuts. In this study, the OSAC was the most direct instrument…	Competence	OSAC (point scoring system)	Demonstration	A final survey assessing experience with the innovations was administered during class time on the second-last day of rotation. Students' perception of pre- and post-intervention competence and confidence in cardiac dissection was assessed using four Likert-type questions on autopsy and cardiac dissection (1=strongly disagree, 2=disagree, 3=neutral, 4=agree, 5=strongly agree). Three questions on …
Anderson, L. S et al.	Proficiency and Retention of Five Clinical Veterinary Skills Using Multipurpose Reusable Canine Manikins vs. Live Animals: Model Development and Validation	2022	Journal article	10.3138/jvme-2022-0103			26	21	13	13	pre-graduate	University of Tennessee	RCT	Injection Techniques		teaching five common clinical skills (peripheral lymph node palpation and aspiration, peripheral and jugular venipuncture, peripheral intravenous catheter placement, and cystocentesis		x	x		K-PS	PS	canine manikin	Multipurpose canine manikins of differing breeds with replaceable lymph nodes, cephalic and jugular venous systems, and urinary bladders were developed. Large stuffed dogs with bendable legs (Melissa and Doug, LLC) were purchased to provide a realistic external construct for restraint and procedure training.	Static model	3D	Interactive	Part-task	x							live animals					score by rubric. For each skill assessment, two scores were generated. The total score represented the numerical sum of steps the participant successfully completed. The total score varied among procedures due to differing levels of skill complexity. Participants also were assigned a competency score from one to five, reflecting overall skill in performing the procedure. A score of one or two was…	Competence	rubric	Demonstration	self-assessment questionaire >> only pre existing experience	Evaluation data		Self-reporting
Anderson, S. L., et al	Development and validation of a bovine castration model and rubric.	2021	Journal article	10.3138/jvme.2018-0016			19	19	half	half	third-year students VM	LMU	RCT	Surgery		Castration/surgery: An intratesticular block was performed in each testicle with 5 milliters of 2% lidocaine, the scrotum was incised with a Newberry knife or number 20 scalpel blade, the fascia of the cord was stripped, the emasculators were applied proximal to the testicle for a minimum of 3 minutes, and the second testicle was similarly emasculated. Calves were turned out to pasture and monito…		x	x		K-PS	PS	molded silicone scrotum and testicles	a frame was made using a 591-milliliter plastic beverage bottle secured to a metal rod over which a synthetic bovine scrotum was made from platinum-cure silicone rubber (EcoFlex 00-30 platinum, Smooth-On, Macungie, PA) painted over a nylon stocking (Figure 1a). Spermatic cords were created using used 9-millimeter-diameter latex tubing and 6-millimeter Penrose drains to represent the vas deferens …	Static model	3D	Interactive	Part-task	X	X					Live animal	live calfs					Surgical time was recorded from the start of the first incision to emasculation of the second testicle (the moment the spermatic cord was transected). The investigator also recorded the number of times the instructor physically assisted the student with the procedure. The digital recordings were viewed on a computer monitor, and the evaluator could pause or replay the recordings as needed.	Performance	time in minutes; assistence in number of times help was needed	Observation	The recorded procedures were scored and timed by a single investigator (PG) blinded to group who was experienced in performing bovine castration and teaching students how to perform the procedure. The digital recordings were scored using a rubric that was developed by a subset of faculty (SLA, LM) who were experienced in teaching and assessing large animal surgical skills. The items in the rubric…	Competence	Rubric (unsatisfactory (0), borderline (1), good (2), or excellent (3). The maximum achievable rubric score was 36 points.)	Demonstration
Andrade, E. F., et al.	Learning perception of Veterinary students about cardiovascular physiology using a functional model.	2020	Journal article	10.1080/00219266.2020.1769705	No quantitative outcomes		24	24	24	x	undergraduates	Federal University of Jequitinhonha and Mucuri Valleys	Before-after study	Physiology		Cardiac and pulmonary function		x		x	K-CR	CR	functional model of the cardiovascular system: The functional cardiovascular model was built with four transparent 500 mL bottles made of polyethylene terephthalate (PET). All caps were unscrewed before assembling the model. Two bottles were used to represent the left and right atria, and two others represented the left and right ventricles. To recreate the ventricular chambers, we removed the bo…		Static model	3D	Non-interactive	Event	X	X					Live animal (demo)	Students were taught an OVH using detailed notes, a video on the procedure, and observation of a demonstration OVH. The narrated OVH video shows a specialist veterinary surgeon performing a canine OVH according to the steps as detailed in the student notes, on a live patient. All students were encouraged to study the OVH notes and to watch the video in their own time before performing their first…					To assess learning perceptions after the lecture and functional model presentation, each student filled out a questionnaire, which consisted of nine questions with answer choices formatted in Likert scale. The answers ranged from 1 to 5, where ‘1’ meant ‘strongly disagree’ and ‘5’ meant ‘strongly agree’. The questionnaire was adapted from one used by Thaman et al. (2013). It was administered to t…	Evaluation data	Likert scale	Evaluation	To generate a teaching method satisfaction score for each student, the sum of each of their answers was calculated. Thus, considering the nine items of the questionnaire, the scores ranged from 9 points (indicating very low satisfaction) to 45 points (indicating high satisfaction). Then, the sums were divided into three satisfaction categories: Unsatisfactory (9–15 points), Satisfactory (16–30 po…	Evaluation data	Satisfaction score	Knowledge
Ann, et al.	Training Method and Other Factors Affecting Student Accuracy in Bovine Pregnancy Diagnosis.	2018	Journal article	10.3138/jvme.1016-166r1			138	138	69	69	fourth-year students	University of Pretoria	RCT	Physical exam	TRP	TRP on non-pregnant cows followed by bovine PD via TRP to recognize pregnancy status (yes/no) and stage of pregnancy. After lubrication, a gloved hand is introduced into the rectum, and the organs are palpated through the rectum.		x	x	x	K-PS-CR	PS	Breed'n Betsy	a steel frame with latex artificial cow perineum at the height similar to that of a cow, and with latex artificial rectum and female reproductive organs that are attached with spring-loaded clamps for easy removal and replacement. The latex artificial reproductive organs are designed to simulate weekly pregnancy stages from 6 weeks to 20 weeks of gestation. In addition, rubber tubes simulating th…	Static model	3D	Interactive	Part-task	X	X					Live animal	live cows					Each student's PDs (pregnancy status and stage) were recorded on an individual data-capture sheet against the appropriate cow number.	Competence	Accuracy in %	Demonstration	each student completed a questionnaire. On previous experience.	Evaluation data		Self-reporting
Ann, et al.	The effect of an ovariohysterectomy model practice on surgicaltimes for final-yearveterinary students' first live-animal ovariohysterectomies.	2020	Journal article	10.3138/jvme.1217-181r1			116	106	48	58	Final-year students	University of Pretoria	RCT	Surgery		ovariohysterectomy		x	x		K-PS	PS	A silicone-based lifelike canine OVH model: a plastic spay model housing silicone kidneys, spleen, replaceable reproductive tract, omentum, a multilayer suture pad (“skin”) including a linea alba; intestines (Penrose drains), and a bladder (water-filled condom) (Figure 1). The model is placed into a soft toy dog to complete the patient experience. Most OVH model parts are reusable. Reproductive t…		Static model	3D	Interactive	Part-task	X	X					Theoretical and video	Conventional: lecture, notes, video					Overall surgical performance, based on knowledge of the procedure, tissue handling, suturing, ligature placement, and general surgical technique, was noted as a percentage and recorded for this study.	Competence	Tissue handling; suturing, ligature placement; general surgical technique	Demonstration	The questionnaire consisted of two sections; one on general student information and previous surgical experience in general surgery and ovariohysterectomy; and the other on student perceptions of the OVH model.	Evaluation data	Pre-existing experience; perception on model	Evaluation	Overall surgical performance, based on knowledge of the procedure, tissue handling, suturing, ligature placement, and general surgical technique, was noted as a percentage and recorded for this study. quiz scores (evaluating knowledge
Aulmann, M., et al.	Development and Evaluation of Two Canine Low-Fidelity Simulation Models	2015	Journal article	10.3138/jvme.1114-114R			63		37 [20 (I highF) + 17 (II lowF)]	21	second-year	Germany	RCS	Emergengy and Critial Care		Endotracheal Intubation Canine		x	x		K-PS	PS	Canine Endotracheal Intubation Model	The base of the model is a toy dog.a The representation of the trachea and epiglottis were key features in this model. To form these anatomic structures, several basic materials such as tubes, strings, foam, cotton, and wire (bought at do-it-yourself stores) were used. The inner structures were assembled and fixed inside the toy dog. A zipper was sewed into the stuffed dog's chest region to allow…	Static model	3D	Interactive	Part-task	Canine Female Urinary Catheterization Model	The base of this model is again a toy dog.b In this model, the goal was to have a good representation of the urogenital tract, especially the ostium urethrae externum and the urethra. The modeling process was based on the urogenital tract of a cadaver (a German shepherd euthanized for veterinary medical reasons and donated to the Institute of Anatomy, Histology and Embryology for teaching). First…	Static model	3D	Interactive	Part-task	Theoretical	only with theoretical material (text describing the particular skills)					On the first day, all participants completed a questionnaire that assessed their interest in small animals and their pre-existing practical experiences with these specific skills. The questionnaire focused on whether they had performed an intubation or catheterization before.	Evaluation data	Pre existing experience, no learning outcomes after training	Self-reporting	OSCE. Furthermore, they include a short information section for the rater, explaining the assessment with the help of the checklist. Fatal flaws and global rating scores (1=excellent to 6=inadequate). Assessment took place two weeks after the second training session for each individual. Candidates had to demonstrate their acquired skills on a canine cadaver.	Competence	OSCE	Demonstration
Aulmann, M., et al.	Development and Evaluation of Two Canine Low-Fidelity Simulation Models	2015	Journal article	10.3138/jvme.1114-114R			47		33 [17 (I highF) + 16 (II lowF)]	14	fifth-year	Germany	RCS	Emergengy and Critial Care		Female Urinary Catheterization Canine		x	x		K-PS	PS	Canine Female Urinary Catheterization Model	The base of this model is again a toy dog.b In this model, the goal was to have a good representation of the urogenital tract, especially the ostium urethrae externum and the urethra. The modeling process was based on the urogenital tract of a cadaver (a German shepherd euthanized for veterinary medical reasons and donated to the Institute of Anatomy, Histology and Embryology for teaching). First…	Static model	3D	Interactive	Part-task							Theoretical	only with theoretical material (text describing the particular skills)					On the first day, all participants completed a questionnaire that assessed their interest in small animals and their pre-existing practical experiences with these specific skills. The questionnaire focused on whether they had performed an intubation or catheterization before.	Evaluation data	Pre existing experience, no learning outcomes after training	Self-reporting	OSCE. Furthermore, they include a short information section for the rater, explaining the assessment with the help of the checklist. Fatal flaws and global rating scores (1=excellent to 6=inadequate) . Assessment took place two weeks after the second particular training session. Candidates had to demonstrate their acquired skills on a female canine cadaver.	Competence	OSCE	Demonstration
Baillie, S., et al.	"Integrating a bovine rectal palpation simulator into an undergraduate veterinary curriculum.	2005	Journal article	10.3138/jvme.32.1.79	No quantitative outcomes		94	69 (50 for 2nd)	x	x	fourth-year students	University of Glasgow Veterinary School	Before-after study	Physical exam	TRP	TRP		x	x	x	K-PS-CR	PS	Haptic cow	The simulator uses a haptic (touch feedback) device: a PHANTOM Premium 1.5* positioned inside a hollow fiberglass model of the rear half of a cow	Box trainer	3D	Interactive	Part-task		x						x		it is important to demonstrate that the skills acquired are at least as good as those developed using existing methods.			the first questionnaire was given to students immediately after the first session and included a section to gather information about the student’s experience examining cows and learning bovine rectal palpation prior to the simulator training. The students were also asked to rate various aspects of the simulator training, responding to statements by qualifying their answer on a five-point Likert s…	Evaluation data	Experience	Evaluation	A second questionnaire, using a similar format, was handed out after students had completed their next farm animal EMS to gather further feedback on the training	Evaluation data	Feedback	Competence
Baillie, S., et al.	"Integrating a bovine rectal palpation simulator into an undergraduate veterinary curriculum.	2005	Journal article	10.3138/jvme.32.1.79	No quantitative outcomes		54	43	x	x	fourth-year students	University of Glasgow Veterinary School	Before-after study	Physical exam	TRP	TRP		x	x	x	K-PS-CR	PS	Haptic cow	The simulator uses a haptic (touch feedback) device: a PHANTOM Premium 1.5* positioned inside a hollow fiberglass model of the rear half of a cow	Box trainer	3D	Interactive	Part-task		x						x					questionnaires	Evaluation data		Competence		Clinical performance
Baillie, S., et al.	"Evaluating an automated haptic simulator designed for veterinary students to learn bovine rectal palpation.	2010	Journal article	10.1097/SIH.0b013e3181e369bf.			16	16	8	8	third-year students VM	Faculty of Veterinary Medicine, University of Glasgow	RCT	Physical exam	TRP	TRP		x	x	x	K-PS-CR	PS	Haptic cow	The simulator uses a haptic (touch feedback) device: a PHANTOM Premium 1.5* positioned inside a hollow fiberglass model of the rear half of a cow	Box trainer	3D	Interactive	Part-task	x	x					None	no training		systematic review by Issenberg et al, found that relatively few had evidence that training [with simulators] led to effective learning			student had found the uterus. The performance of the two groups was analyzed using McNemar's test to compare the proportions of successes and to account for matching.	Competence	Yes/no finding of the uterus	Demonstration
Baillie, S., et al.	"Evaluating an automated haptic simulator designed for veterinary students to learn bovine rectal palpation.	2010	Journal article	10.1097/SIH.0b013e3181e369bf.			62	62	62	x	third-year students VM	Royal Veterinary College, University of London	RCT	Physical exam	TRP	TRP		x	x	x	K-PS-CR	PS	Haptic cow	The simulator uses a haptic (touch feedback) device: a PHANTOM Premium 1.5* positioned inside a hollow fiberglass model of the rear half of a cow	Box trainer	3D	Interactive	Part-task	x	x											feedback was gathered using a short questionnaire. Students were asked to respond to statements about the design and usability of the simulator by qualifying their answers on a 5-point Likert scale (“Strongly Agree” to “Strongly Disagree”). A free text section gave students the opportunity to enter general comments and suggest improvements. Students were also asked their opinion about the suitabi…	Evaluation data	Design; usability	Self-reporting	The students were divided into eight pairs, one student from each group. On a farm, each pair of students examined four nonpregnant cows (the same four cows for both students). The students were set the task of finding and identifying the uterus during a 5-minute examination. The identification of the uterus was verified using images from a small ultrasound probe	Competence
Baillie, S., et al.	Comparison of a silicon skin pad and a tea towel as models for learning a simple interrupted suture."	2020	Journal article	10.3138/jvme.2018-0001			32	32	21 [11 (silicon) + 10 (tea)]	11	second-year	University of Bristol	RCT	Surgery		a simple interrupted suture using an instruction booklet (“CSL_S00 Simple Interrupted Suture		x	x		K-PS	PS	silicon skin pad model	The silicon skin pad model (Figure 1A) was made in a rectangular mold (14.5 cm � 13 cm) and consisted of two layers. The skin layer was made first using Ecoflex 00–20 silicon;b 25 ml of Part A was mixed with 25 ml of Part B and a few drops of flesh-colored pigment were added. The mixture was poured into the mold and left to dry for a minimum of 2 hours (or overnight) before the next layer was add…	Static model	3D	Interactive	Part-task	tea towel modelThe tea towel model (Figure 1B) was made using a check pattern tea towel (dishcloth). The tea towel was cut in half (as there was enough material to make two models), and a gauze swab (10 cm � 10 cm) was placed in the center. Two sides of the tea towel were folded toward the middle over the swab. The two folded edges were then stapled to create an incision approximately 8–10 cm in …		Static model	3D	Interactive	Part-task	Video	A video was used for the control group: “CSL: Simple Interrupted Suture”f developed by the Clinical Skills Lab, University of Veterinary Medicine, Hannover, Germany40 with the English voiceover provided by a member of staff at the University of Bristol.					The OSCE marksheet consisted of a 23-item checklist, each item scored 1 or 0, and a global rating scale (bad fail, just fail, just pass, good pass). All students were assessed by an experienced OSCE examiner who was blinded to the student’s training group.	Competence	OSCE	Demonstration
Beaulieu, A., Nykamp, S., Phillips, J., Arroyo, L. G., Koenig, J., & zur Linden, A.	Development and Validation of a Three-Dimensional Printed Training Model to Teach Ultrasound-Guided Injections of the Cervical Articular Process Joints in Horses.	2022	Journal article	https://doi.org/doi:10.3138/jvme-2020-0137			15	15	10	5 (expert)	novices (4th year)	Ontario Veterinary College at the University of Guelph	Before-after study	Injection technique		ultrasound-guided injections, intra-articular		x	x	x	K-PS-CR	PS	3D printed model	a three-dimensional (3D) printed model of an equine cervical articular process joint	Static model	3D	Interactive	Part-tasl	x							x	No control for sim, novices vs expert				ultrasound guidance was assessed and graded using an objective structured clinical examination (OSCE)	Competence	OSCE	Demonstration	Participants also answered a survey assessing the face and content validity of the model.	Evaluation data		Competence
Bossaert, P., et al	Teaching transrectal palpation of the internal genital organs in cattle.	2009	Journal article	10.3138/jvme.36.4.451			17	17	9	8	fourth + fifth	Ghent University	RCT	Physical exam	TRP	TRP on non-pregnant cows followed by bovine PD via TRP to recognize pregnancy status (yes/no) and stage of pregnancy. After lubrication, a gloved hand is introduced into the rectum, and the organs are palpated through the rectum. Students were instructed to first remove feces and localize the cervix as an orientation point; from there, the uterus bifurcation and both uterine horns were localized.…		x	x	x	K-PS-CR	PS	Breed'n Betsy	replica of a cow's pelvis surrounded by a metal frame, in which an artificial vulva and anal sphincter are installed (Figure 1). Using two clamps attached to the pelvis, a latex genital apparatus— consisting of a vagina, cervix, uterus, and uterine arteries—can be suspended in the pelvis. Possibilities range from an empty uterus with thin uterine arteries to a series of uteruses representing diff…	Static model	3D	Interactive	Part-task	x	x						live cows (classic)					After the training period, both groups were evaluated in two tests with live cows: one in 60- to 70-day pregnant HF cows and one in nonpregnant HF cows at varying phases of the ovarian cycle. after which a questionnaire was completed. Questions were asked about the localization and evaluation of the cervix, uterus, and ovaries, following the systematic approach described above.9,10 Students were …	Competence	Scoring	Demonstration
Branch, C. E. and et al	The Validation of an Interactive Videodisc as an Alternative to Traditional Teaching Techniques: Auscultation of the Heart.	1987	Journal article	10.1016/0307-4412(87)90032-x			87				first-year	Auburn Universi	RCT	Physical exam	Circulation	Heart auscultation		x		x	K-CR	CR	Videodisk	The overall hardware system used in the project has been described.5»6 The system used in the current study (Figure 1) consisted of an IBM PC computer, Pioneer LD-V6000 Videodisc player, Sony KX-1211HG RGB/Composite monitor, and a system designed in-house to overlay computer generated text onto the video image from the video player. The video player was controlled di- rectly from the RS 232 seria…	Screen-based	2D	Interactive	Part-task	x	x						t. The animals were brought to the classroom, and the heart sounds were played for the students using an electronic stethoscope and speakers. Audiotapes.					The learning activities were the controlled independent variables, while subject performance on a practical examination was the dependent variable; also, subjects' attitudes to several ques- tions were compared using a survey	Competence	Sound recognition	Demonstration	The learning activities were the controlled independent variables, while subject performance on a practical examination was the dependent variable; also, subjects' attitudes to several ques- tions were compared using a survey	Evaluation data		Competence
Canright, A., et al.	Evaluation of a 3D Computer Model of the Equine Paranasal Sinuses as a Tool for Veterinary Anatomy Education	2022	Journal article	10.3138/jvme-2021-0134.			63	41	20	21	first en second year students of veterinary related undergraduate programs	University of Bristol, United Kingdom	RCT	Anatomy		learn the anatomy of the equine paranasal sinuses		x			K	K	3D	the 3D computer equine sinus model (3D-ESM). The main aim of the 3D computer model was to simplify the complex equine paranasal sinus anatomy while still allowing for accurate representation of the system’s dynamic nature. Computer tomography (CT) scans of two horse skulls devoid of soft tissue from the University of Bristol Langford Anatomy Department were obtained using a Siemens Emotion 16 Sli…	Screen-based	3D on 2D screen	Interactive	Event	x	x						a Microsoft PowerPoint (Microsoft Corp., Redmond, WA, USA) lecture		Broad participants: vet, Vetnurse, accilarated program			anatomy knowledge multiple-choice question (MCQ) test. a 15-question MCQ assessment to assess their baseline anatomic knowledge. A second MCQ assessment was given post-teaching intervention as a means to assess improvement. The pre- and post-intervention MCQ tests were designed to assess participants’ anatomical knowledge gains from their respective teaching interventions Questions required parti…	Knowledge	MCQ	Written exam	pre-questionnaire and pre-MCQ assessment created using Jisc online survey. confidence (pre- and post-questionnaires); difficulty of learning the anatomy of the equine paranasal sinuses (pre- and post-questionnaires); satisfaction (post-questionnaire only); and difficulty of using teaching intervention (post-questionnaire only).	Evaluation data	Confidence; difficulty; satisfaction	Evaluation	confidence in their anatomical knowledge and levels of satisfaction in their teaching experience
Carpenter, L. G., et al.	A comparison of surgical training with live anesthetized dogs and cadavers	1991	Journal article	10.1111/j.1532-950x.1991.tb00342.x			24				second year	Colorado State University	RCT	Surgery		Anastomosis		x	x		K-PS	PS	Cadaver		Animal-derived model	3D	Interactive	Part-task													video recordings	Competence	Surgical skill in assigned values	Demonstration	Evaluation of anastomosis and closure	Competence	Descriptive score + assigned values	Demonstration	Attitude survey
Chen, C. Y., et al.	Comparison of 2 training programs for basic laparoscopic skills and simulated surgery performance in veterinary students	2017	Journal article	10.1111/vsu.12729			33	33	33 [A17 + B16]	5 ACVS surgical residents	first en second		RCT	Surgery		Laparocopy: The simulated surgical procedure was divided into 7 steps: (1) positioning of the instrument; (2) identification of the anatomical structures including gallbladder fundus and neck, cystic duct and artery, and common bile duct. (3) Dissection of the peritoneum; (4) separation and exposure of the cystic duct and artery; (5) clipping and transection of the cystic duct; (6) clipping and t…		x	x		K-PS	PS	A: virtual reality	(LapSim, Surgical Science, Minneapolis, Minnesota) with basic skills software modules (Basic Skills 3.0, LapSim, Surgical Science) were used. The basic skill training in LapSim were composed of the following exercises: camera navigation, instrument navigation, coordination, grasping, cutting, clip applying, precision and speed, lifting and grasping, suturing, handling intestine, and fine dissecti…	XR	3D	Interactive	Part-task	B: model	Mayo Endoscopy Simulated Image canine abdominal model. Exercises included pattern cutting, ligature loop placement, extracorporeal, and intracorporeal suturing performed by placing prepared Penrose drain segments attached by hook and loop fastener to different areas obscured by “organs” within the model. Bimanual dexterity practice was performed by manipulation of the “small intestine” on which l…	Box trainer	3D	Interactive	Part-task							BLS assessments were based on MISTELS tasks including peg transfer, pattern cutting, ligature loop placement, extracorporeal suturing, and intracorporeal suturing.	Competence	OSATS	Demonstration	For completed procedures, motion metrics including time (seconds), instrument path (millimeter), and economy of movement (number of times tip of instrument changes velocity and direction; ie, smoothness of motion) were documented.	Competence	correctness of task	Demonstration	all the performances were recorded on the AR video-imaging device, for subsequent blinded OSATS assessment performed by an experienced veterinary laparoscopic surgeon (BAF
Cosford, K., et al.	Effect of instructional format on veterinary students' task performance and emotional state during a simulation-based canine endotracheal intubation laboratory: Handout versus video	2020	Journal article	10.3138/jvme.0618-077r1.			45	45 (23V + 22H)			third-year	University of Saskatchewan	RCT	Emergengy and Critial Care	Intubation	endotracheal intubation		x	x	x	K-PS-CR	PS	model	The simulation lab was set up with a synthetic canine model (SynDaver Labs, Tampa, FL), a premeasured 7.5 endotracheal tube, a laryngoscope, a 50 cm piece of kling, a standard anesthetic machine connected to oxygen, and an assistant to facilitate opening the mouth and positioning the head of the model.	Integrated model	3D	Interactive	Hybrid	x	x						handout OR video					previous endotracheal intubation experience in a pre-instruction questionnaire,	Evaluation data	Previous experience	Evaluation	a pre-simulation questionnaire, Usefulness ratings of instructions: Participants rated whether they felt that the instructions received (either video or handout) were useful (“The instructions provided were useful”) on a 7-point numerical rating scale ranging from 1 (strongly disagree) to 7 (strongly agree). Confidence scale: Participants self-rated their canine endotracheal intubation skills (“H…	Evaluation data	Confidence; usefullness; Anxiety	Competence	simulation-based endotracheal intubation assessment (test). Total formal assessment scores were calculated, with a possible maximum score of 100.
Crossan, A., et al.	Evaluating Training Effects of HOPS.	2003	Journal article				16	16	8	8	vet students	Glasgow University Veterinary School.	prospective cohort study	Physical exam	TRP	Overay palpation: During an ovary examination, the vet inserts a gloved hand into the pelvic area of the horse through the rectum. The vet must then search through the pelvic region to locate the ovaries. This is difficult in itself, since the vet must perform this search through touch alone. Once located, the vet will cup the ovary with one or more fingers, and palpate it using his or her thumb.…		x	x	x	K-PS-CR	PS	HOPS	Horse overian palpation simulator. user interacts with the simulation using a PHANToM force feedback device.	Box trainer	3D	Interactive	Part-task	x	x						trained through using traditional anatomy lab methods.					place and size follicles on the surface of the virtual ovaries through touch alone	Competence	Place and size follicles	Demonstration
da Costa, B. N., et al.	The Use of 3-D Models of Echocardiographic Imaging Planes for Teaching Echocardiography Techniques for Use in Dogs and Cats	2022	Journal article	10.1177/02611929221101608.			39	39	19	20	fourth-year: small animal	Veterinary Hospital of the Federal University of Paraná	RCT	Radiology		echocardiography		x		x	K-CR	CR	3D heart	The 3-D hearts were modelled freehand with hard oil clay (X3 Clay (Hard); Reinventarts, Vinhedo, SP, Brazil) to represent the anatomy of the heart and the great vessels. Specific structures, such as heart valves and papillary muscles, were also constructed. Blades and lamp flame-heated spatulas were used to manually sculpt and physically section the clay during the modelling process. Five healthy…	Static model	3D	Non-interactive	Part-task								self-explanatory text only					multiple choice questions and echocardiography images or videos without any identification labels. The questions were objective and related to echocardiographic images and videos of real patients. The complete assessment had 13 questions (each worth one point), and students who scored nine (equivalent to 70%) or more points were considered to have adequate knowledge	Knowledge	MCQ	Written exam	Both groups answered an anonymous questionnaire about their experiences of the teaching method used, their views on the efficacy of the teaching method in echocardiography training, their motivation to study the subject, their knowledge acquisition, how the knowledge gained affected their self-confidence, and the strengths and weaknesses of the teaching method. The questionnaire answers were scor…	Evaluation data	Self-assessment	Knowledge	multiple choice questions and echocardiography images or videos without any identification labels. The questions were objective and related to echocardiographic images and videos of real patients. The complete assessment had 13 questions (each worth one point), and students who scored nine (equivalent to 70%) or more points were considered to have adequate knowledge on identification of cardiac s…
da Silva, D. A. F., et al.	The influence of low-fidelity simulator training on canine peripheral venous puncture procedure.	2021	Journal article	10.14202/vetworld.2021.410-418	No (clear) control group		65	65	65	x	fifth-year	Universidade do Oeste Paulista	Before-after study	Injection Techniques		venipuncture		x	x		K-PS	PS	model	The developed simulator had low fidelity. For the creation of each simulator (Figures-​(Figures-11 and ​and2),2), a strip of cardboard (14×4 cm), latex tube (nº200 – with 14 cm of length), acrylic blanket (15×14 cm), piece of leather (15×14 cm), 19G non-needled scalpel end, two latex elastic bands (# 18), white glue, currant juice, empty physiological flasks, and a disposable infusion set were us…	Static model	3D	Interactive	Part-task		x						x	x				Initially, participants filled out a self-confidence scale on peripheral venipuncture procedure (Table-1) consisting of 18 items.	Evaluation data	Confidence	Evaluation	During the blood collection process, an evaluator observed the procedure and filled out “Checklist 1 – Clinical evaluation of blood collection in vivo,” which contained 10 items related to blood collection	Competence	Checklist	Demonstration	Students performed the peripheral venous puncture procedure, and each student was observed by an evaluator who completed “Checklist 2 – Evaluation of simulated training in peripheral venipuncture with the low-fidelity simulator,” comprised nine evaluation items
da Silva, L. C. B. A., et al.	Preliminary study of a teaching model for ultrasound-guided peripheral nerve blockade and effects on the learning curve in veterinary anesthesia residents.	2017	Journal article	10.1016/j.vaa.2016.08.004			9	9	6 [3(2h)+3(1h)]	3	residents		RCT	Anesthesia		peripheral nerve blockade: The participants were asked to perform the following tasks 3 times in a randomized sequence: 1) correctly display the rubber ball on US in ≤ 2 minutes; 2) touch the ball with the tip of the needle; and 3) reposition the needle to between the ball and the bottom of the container without touching the bottom of the container with the needle.		x	x		K-PS	PS	model	An inexpensive, easy to construct and transport US-guided perineural blockade technique model was used in this study. The following materials were used to create the model: 500 g of colorless powder gelatin (Elmar Ltda., SP, Brazil), approximately 2 g of dark dye (Arcolor Ltda., SP, Brazil), 1800 mL of hot water and a rubber ball (2.5 cm diameter). All of these elements were to be inserted into a…	Static model	3D	Interactive	Part-task	x	x						theoretical orientation only		same model different practise times ( 1 or 2h)			The average time required to complete the tasks and the number of technical failures were calculated for each group.	Competence	time to complete task	Demonstration
Denwood, M., et al	Development and evaluation of an online computer-aided learning (CAL) package to promote small-animal welfare	2008	Journal article	10.3138/jvme.35.2.318	No (clinical) skill						first year		Before-after study	Welfare		knowledge on welfare and husbandry		x			K	K	interactive, online computer-aided learning (CAL)	included: General principles of small-animal housing; Boarding catteries and kennels; Specialist small-animal housing (quarantine and hospital kennels)	Screen-based	2D	Interactive	Event	x	x						The third-year class examinations held in March 2004 and March 2005 included questions on the topic of small-animal housing, allowing for a comparison of student performance before and after the introduction of CAL as a lecture replacement.					student opinion was sought via a questionnaire containing eight Likert-scale items and a number of open-ended questions. The questionnaire included nine statements associated with a five-point Likert scale ranging from “strongly disagree” to “strongly agree,” a higher rating representing a more positive response.	Evaluation data	Student opinion	Knowledge	Individual student marks were obtained for these examination questions	Knowledge	Test	Written exam
Eichel, J. C., et al.	Evaluation of a training model to teach veterinary students a technique for injecting the jugular vein in horses.	2013	Journal article	10.3138/jvme.1012-09R1			24	24	12	12	third year	Veterinary Medicine, University of Leipzig	RCT	Injection Techniques		IV injection: It requires thorough knowledge of the local anatomy and necessary supplies, but, most importantly, it also requires the skill to puncture the vein and inject medication without harming this delicate structure.		x	x		K-PS	PS	model	The final model consisted of a life-sized, polyurethane foam (PU Gießschaum, ebalta, Rothenburg o.d.T., Germany) head-neck model of a horse mounted on a wooden frame with an exchangeable jugular groove insert for the left jugular groove (teaching side, Figure 1a). The insert contained a flat rubber tube (commercial bicycle inner tube) embedded in various soft plastic materials (Produktreihe Mediz…	Static model	3D	Interactive	Part-task	x	x						just injection technique taught during lecture					students filled out a self-assessment questionnaire about their confidence performing a jugular vein injection in horses. Specifically, they were asked to grade their confidence in selecting appropriate supplies, choosing the injection site, manually distending the vein, accurately angling and advancing the needle, coordinating syringe attachment, injecting medication, and finishing the injection…	Evaluation data	Confidence	Competence	students evaluated the model training sessions, including the model itself. Questions dealt with the model's capacity to improve the students' proficiency with each specific step of the injection technique, the usefulness of the instructional video, and the presence of a person to answer questions. The students also had to specify the number of injections that they had performed per session, as w…	Evaluation data	Usefullness	Evaluation	The final evaluation of the new model as a teaching tool was an OSCE with a live horse.
Ertel, R. L., et al	Assessment of a computer-based Taenia solium health education tool 'The Vicious Worm' on knowledge uptake among professionals and their attitudes towards the program.	2017	Journal article	10.1016/j.actatropica.2015.10.022	No (clinical) skill		79				multiple: vet students, vets, other		Before-after study	Physiology		knowledge uptake on parasitology		x			K	K	computer-based T. solium health education tool 'The Vicious Worm'		Screen-based	2D	Interactive	Event	x	x											knowledge trough questionnaire surveys	Knowledge	Questionairre	Written exam	focus group	Evaluation data		Knowledge
Fawver, A. L., et al.	A comparison of interactive videodisc instruction with live animal laboratories.	1990	Journal article	10.1152/advances.1990.259.6.S11			85	85	85	85	first year		RCT	Physiology		Cardiovascular physiology		x		x	K-CR	CR	IVT	videodisc on general cardiovasuclar physiology and fibrillation physiology	Screen-based	2D	Non-interactive	Event	x	x						x					One week after the second laboratory, all students were given the 22-question, multiple-choice/short answerwere given the 22-question, multiple-choice/short answer test. Averages of the laboratory group test scores of 3-4 stud	Knowledge	MCQ	Written exam	y and 9 ques- tions on the fibrillation laboratory. All questions that were included in the test were agreed	Application of K	MCQ	Written exam
Fletcher, D. J., et al.	Development and evaluation of a high-fidelity canine patient simulator for veterinary clinical training	2012	Journal article	10.3138/jvme.0711.073R	No (clear) control group		96	70		x	first till fourth-year		Before-after study	Emergengy and Critial Care		(1) apnea and asystole after anesthesia induction for airway exam, (2) apnea and ventricular fibrillation after sedation for an airway exam, (3) respiratory distress from congestive heart failure followed by asystole, (4) severe sinus bradycardia from upper airway obstruction followed by pulseless electrical activity		x	x	x	K-PS-CR	PS	model	A high-fidelity canine patient simulator (CPS) was developed using a commercial, low-fidelity canine CPR mannequin (Critical Care Jerry, Rescue Critters, California) and a commercial HPS (ALS [Advanced Life Support] Simulator Advanced, Laerdal Corporation, Wappinger Falls, NY). Design goals were to produce a system with bilateral palpable femoral pulses, auscultable heart and lung sounds, and phy…	Integrated model	3D	Interactive	Hybrid	x	x											The survey consisted of both quantitative questions asking students to assess the learning experience using Likert scales or yes/no answers as well as open-ended questions soliciting comments on specific points of interest. Example: make decisions regarding treatment	Evaluation data	Learning experience	Application
Fox, V., et al.	Design and validation of a simulator for equine joint injections.	2013	Journal article	10.3138/jvme.0912-083R1			60	44	17	27 [15(cadaver)+12(textbook)]	third year		RCT	Diagnostics	Injection Techniques	Joint injections equine. This skill requires a clear knowledge of anatomic landmarks, practice, and experience.		x	x		K-PS	PS	forelimb model	The simulator was constructed around an equine forelimb skeleton with soft tissues rebuilt using building foam and rubber bands. An electrical circuit including a buzzer, a battery, wire wool in the joints, and a hypodermic needle at the end of the cable was incorporated.	Static model	3D	Interactive	Part-task	x	x						students who had been provided with a textbook or a cadaver					After the injections were performed, a lateromedial radiographg,h was acquired of each limb to verify correct intra-articular injection. All radiographs were assessed by an experienced orthopedic clinician (Royal College of Veterinary Surgeons [RCVS] certificate holder in equine orthopedics). Injections were classified as “correct” when the contrast medium filled the joint while outlining all the…	Competence	Correct placement	Demonstration	After their teaching session students were asked to fill out a questionnaire comprising seven statements rated on a five-point Likert scale assessing their confidence in performing joint injections and how useful they would rate the teaching method they had been assigned to.	Evaluation data	Confidence	Competence
Fransson, B. A. and C. A. Ragle	Assessment of laparoscopic skills before and after simulation training with a canine abdominal model.	2010	Journal article	10.2460/javma.236.10.1079			25	25	15	10	pre clinical	Washington State University	RCT	Surgery		Laparoscopy. For the pegboard transfer task, the participant was required to use a laparoscopic, 5-mm grasping forcepsb in the nondominant hand to individually transfer 6 pegs from a pegboard to a laparoscopic needle holderc held in the dominant hand, place them on a second pegboard, and then reverse the entire exercise (Figure 1). The task was scored on the basis of time (seconds) for completion…		x	x		K-PS	PS	canine abdominal model	The assessments were performed in a portable laparoscopic video trainera connected to a laptop computer.	Box trainer	3D	Interactive	Part-task	x	x											For participants enrolled in the study, basic laparoscopic skills were assessed by use of 3 exercises selected from MISTELS: pegboard transfer, pattern cutting, and ligature loop application on a foam appendix. recorded the following details: time, pegs dropped outside the visual field, area outside and inside the circle, and distance of the ligature loop from mark. The total skills assessment sc…	Competence	Time; correct placement	Demonstration	For individuals in the novice training group and in the experienced group, basic laparoscopic skills were reassessed within 48 hours after the second training session. However, training as a warm-up exercise prior to testing was not allowed. For individuals in the novice control group, basic laparoscopic skills were reassessed at the same time as the novice training group (ie, within 7 days after…	Competence	pegs dropped outside the visual field; area outside and inside the circle; distance of the ligature loop from mark.	Demonstration
Fransson, B. A., et al.	Effects of two training curricula on basic laparoscopic skills and surgical performance among veterinarians.	2012	Journal article	10.2460/javma.241.4.451	Only vets as participants		17	17	17 (A8 + B9)	x	vets		non randomized controlled trial	Surgery		laparoscopy: MISTELS exercises (Curr A) or variety of exercises (curriculum B). 5 tasks used included peg transfer, pattern cutting, ligature loop placement, extracorporeal suturing, and intracorporeal suturing		x	x		K-PS	PS	The assessments were performed in a benchtop trainer modela connected to a laptop computer.	abdomen model	Box trainer	3D	Interactive	Part-task													basis laparoscopy skills assessment: After calculation of the score for each individual task, the scores were normalized to previously reported expert levels.11 Therefore, a score of 100/task was the expert level. A total MISTELS score was calculated by adding the 5 task scores; thus, the total MISTELS score ranged from 0 to 500.	Competence	Score per task; OSATS	Demonstration	Post-training questionnaire	Evaluation data		Competence
Fransson, B. A., Ragle, C. A., Mickas, M. M., Martin, K. W., & Karn, K. N. L.	Ability to Perform Laparoscopic Intra- and Extracorporeal Suture Ligations in a Live Canine Ovariectomy Model after Simulation Training	2023	Journal article	https://doi.org/doi:10.3138/jvme-2021-0143			3	3	3	1 (expert)	novices		Before-after study	Surgery		laparoscopic suture ligation in dogs. Laparoscopic ovariectomy was performed with suture ligation of the ovarian pedicles.		x	x		K-PS	PS	Boxtrainer	various box trainersa,b and 5-mm 33–35-cm standard laparoscopic instruments by various manufacturers. Specific instruments used per person were two Maryland or Kelly type dissector forceps, laparoscopic dissection scissors, two laparoscopic needle drivers, and one knot pusher. A peg transfer boardc (see Figure 1) and suture blocksd (see Figure 4) were used during training tasks.	Boxtrainer	3D	Interactive	Part-task	x												Successful surgery was defined as no evidence of ovarian vessel bleeding after transection of the pedicles.	Performance	patient care	Observation
Gao, R., et al.	Developing a 3D animation tool to improve veterinary undergraduate understanding of obstetrical problems in horses	2020	Journal article	10.1136/vr.105621	Poor description model/skill		885	885	300	585	third-year	China	prospective cohort study	Reproduction	Reproduction	parturition		x		x	K-CR	CR	3D pregnant horse	An anatomical model of a pregnant Mongolian horse was designed using Blender V.2.7 software (NeoGeo, Netherlands). Researchers created numerous images for each sequence in the pathways of parturition in the mare. These images were assembled into 3D animations and generated in GIF format. The models of the mare and foal were designed using reference images from multiple angles as a guide (figure 1…	Screen-based	3D on 2D screen	Interactive	Event	x	x						traditional classroom setting					questionnaire responses	Evaluation data		Application	final examination results. The final examination contained multiple-choice questions (with a maximum score of 85 points) and two essay questions regarding normal parturition and abnormal presentations of the foal (with a maximum score of 15 points per question).	Knowledge	MCQ	Written exam	final examination results. The final examination contained multiple-choice questions (with a maximum score of 85 points) and two essay questions regarding normal parturition and abnormal presentations of the foal (with a maximum score of 15 points per question).
Giusto, G., et al.	Validation of an effective, easy-to-make hemostasis simulator	2015	Journal article	10.3138/jvme.0514-050R2	No (clear) control group		10	10			fifth-year	University of Turin	Before-after study	Surgery		ligature/hemostasis		x	x		K-PS	PS	hemostasis simulator	Assembly instructions The sphygmomanometer can be either an aneroid manometer or a column manometer. An intravenous fluid line is attached to the saline bag as per routine (Figure 1F, 2F). Latex tubing or a 6-mm Penrose drain is attached along the fluid line (Figure 1T) and covered with a 2-mm thick cotton wool (Figure 1C) to mimic a fat layer overlying a blood vessel. At the opposite extremity, …	Static model	3D	Interactive	Part-task	x	x											Effective placement of ligatures was determined by a complete drop in pressure, as measured by the manometer.	Competence	Correct placement	Demonstration	Upon completion of the practical training, participants were asked to fill in a self-report questionnaire evaluating their perceived confidence in tying and securing knots. Scores were assigned on a 10-point scale.	Evaluation data	Self-assessment; confidence	Competence
Gookin, J. L., et al.	An animated model of reticulorumen motility.	2009	Journal article	10.3138/jvme.36.4.444	No (clinical) skill		78	74	38	36	first year		RCT	Physiology		Understanding reticulorumen motility		x			K	K	online animated model	An animated model of the reticulorumen was created using Adobe Flash and ActionScript 2.0. Illustration components were created in Adobe Illustrator and exported into Flash. Four different sequences of motility were then created by manipulating the Illustrator paths frame by frame within Flash. Each sequence was saved as a scripted movie clip and placed in an interactive interface with a main men…	Screen-based	2D	Interactive	Event								text and line drawings					Learning was assessed with a multiple-choice quiz on knowledge and understanding of reticulo motility.	Knowledge	MCQ	Written exam	survey	Evaluation data		Knowledge
Gookin, J., et al.	Outcome assessment of a computer-animated model for learning about the regulation of glomerular filtration rate.	2010	Journal article	10.1152/advan.00012.2010	No (clinical) skill		95	95 [76students + 19vets]	37	39	first year		RCT	Physiology		knowledge on regulation of the glomerular filtration rate (GFR)		x		x	K-CR	CR	computer-animated model of GFR regulation	The model is capable of animating the direct effect of afferent and efferent arteriolar resistance and systemic blood pressure on renal blood flow, glomerular hydrostatic pressure, GFR, filtration fraction, and tubular flow. In the program, afferent and efferent arteriolar resistance (increase or decrease) and systemic blood pressure (180-, 80-, or <60-mmHg positions) are user controlled by movin…	Screen-based	2D	Interactive	Event								written materials					10-question multiple-choice quiz	Knowledge	MCQ	Written exam	survey about the learning exercise	Evaluation data		Application
Gopinath, D., et al.	Developments in undergraduate teaching of small-animal soft-tissue surgical skills at the University of Sydney.	2012	Journal article	10.3138/jvme.0411.044R	No quantitative outcomes						fourth year	cross sectional study	Before-after study	Surgery		ovariohysterectomy		x	x		K-PS	PS	silicone canine ovariohysterectomy model	This silicone-based model was created to simulate the abdomen of a medium- to large-breed dog (approximately 20–25 kg) in dorsal recumbency. The base of the model consists of molded plastic with indentations representing the vertebral column, kidneys, and large intestine (Figure 1a). The abdominal contents include a bladder with ureters (Figure 1a), female reproductive tract (Figure 1c), and an i…	Static model	3D	Interactive	Part-task	x	x											survey	Evaluation data		Competence		Clinical performance
Guaraná, J. B et al.	Extended reality veterinary medicine case studies for diagnostic veterinary imaging instruction: Assessing student perceptions and examination performance	2023	Journal article	10.1111/ahe.12879			22	22			third year		Before-after study	Radiology		spinal injuries utilizing CT scans. Case studies were composed of CT scans		x		x	K-CR	CR	XR technology	XR cases were archived for viewing on z-Space computers (zspace.com) and can be accessed by weblinks	XR	3D	Interactive	Event-driven	x							The study design consisted of a repeated measures model with subjects serving as their own controls.					Quantitative assessment (ASMT) of 7 questions probing ‘memorization’, ‘understanding and application’, ‘analysis’ and ‘evaluation’ was given before and after contact with XR technology	Application of K	questions	Written exam	qualitative feedback via a survey. The Google survey contained 43 questions. A total of 17 questions used 5-point Likert scales (1 lowest, 5 highest) to assess the participants' perceptions regarding their learning. A total of 7 multiple-choice questions and 1 dichotomous question assessed students' preference in conducting the experiment and their likelihood of participating in other similar stu…	Evaluation data		Knowledge
Gunning, P., et al.	Development and validation of an equine nerve block simulator to supplement practical skills training in undergraduate veterinary students.	2013	Journal article	10.1136/vr.101335			60	45	33 [17(simulator)+16(cadaver)]	12	third-year		RCT	Anesthesia		peripheral nerve blockade: The participants were asked to perform the following tasks 3 times in a randomized sequence: 1) correctly display the rubber ball on US in ≤ 2 minutes; 2) touch the ball with the tip of the needle; and 3) reposition the needle to between the ball and the bottom of the container without touching the bottom of the container with the needle.		x	x		K-PS	PS	forelimb model	A simulator was built using an equine forelimb skeleton and building foam. Wire wool targets were placed under the foam in the positions corresponding to the anatomical location of the most palmar digital, abaxial and low four-point nerve blocks and attached to an electrical circuit. The circuit became complete when the operator placed a needle in the correct position and immediate audible feedba…	Static model	3D	Interactive	Part-task	cadaver	The cadaver group was instructed by a specialist in large animal surgery (DMB) in a 45-minute cadaver session. The clinician explained how to perform each nerve block, and demonstrated it on a cadaver limb. Subsequently, students attempted to perform the same blocks with blue dye using their own assigned equine cadaver limbs, followed by anatomical dissection to verify correct technique.	Animal-derived model	3D	Interactive	Part-task		he hand-out group was given a hand-out (lecture notes currently used at the authors' institution) that described and illustrated nerve blocks based on a publication (Dyson 1984), and an equine orthopaedic textbook (Stashak 2002).					Each student was provided with a clipped equine cadaver forelimb and asked to perform a palmar digital, abaxial sesamoid and low four-point nerve block biaxially, using diluted food dye (Silver Spoon, Sainsburys, London, UK). Students were given an unlimited supply of syringes (2 ml), needles (25 gauge 5/8 inch) and food dye. The limbs were subsequently dissected and assessed by a specialist in l…	Competence	Correct placement	Demonstration	All students who attended testing were asked to complete a questionnaire. The questionnaire comprised eight questions on a 1 to 5 Likert scale to grade the knowledge of landmarks, positioning of nerve blocks, confidence at performing nerve blocks and enjoyment.	Evaluation data	Confidence	Knowledge
Haines, J. M., et al.	Development and assessment of a formal learning module to educate veterinary students in an intensive care unit about transfusion reactions.	2020	Journal article	10.1111/vec.12983	No (clinical) skill		55	55	27	28	fourth-year	University teaching hospital	RCT	Emergengy and Critial Care		Transfusion reactions		x		x	K-CR	CR	online learning module on transfusion reactions	The module was created and integrated using a variety of software programs for authoring, illustration, and audio development.2 The content and design for the module was developed by veterinary specialists in the areas of internal medicine, emergency and critical care, and clinical pathology with guidance from an educational specialist. The module was constructed by an instructional design coordi…	Screen-based	2D	Interactive	Event								same standard instruction during the clinical rotation within the ICU.					pretest on transfusion reactions	Application of K	Test	Written exam	satisfaction survey	Evaluation data		Application	post-test at 2 weeks post-module,
Heuwieser, W., et al.	Computer Based Instruction is Effective to Teach Dairy Reproductive Management	1994	Journal article	10.1111/j.1439-0442.1994.tb00099.x	No (clinical) skill		21				fourth year	German College of Veterinary Medicine	Before-after study	Reproduction	Reproduction	Dairy reproductive management		x		x	K-CR	CR		instructional software package designed to increase dairy reproductive problem-solving skills: The program consists of three modules. The first module is a tutorial that presents factual information and concepts necessary for optimal estrus detection strategies while module two is an interactive simulation that allows students to manipulate parameters. Simulated case studies designed to provide s…	Screen-based	2D	Interactive	Event								x					The test consisted of a total of 34 questions with true/false, multiple choice and fill in questions. Twenty questions were designed to test rote memorization learning and were assigned a maximum value of 40 points. Fourteen questions evaluated the ability to synthesize and apply knowledge and had a maximum worth of 50 points. In these questions, students had to design estrus detection programs o…	Application of K	Test with true/false, multiple choice and fill in questions	Written exam	A 32 item self-evaluation form was attached to the post-test testing instrument.	Evaluation data	Self-assessment	Knowledge	The test consisted of a total of 34 questions with true/false, multiple choice and fill in questions. Twenty questions were designed to test rote memorization learning and were assigned a maximum value of 40 points. Fourteen questions evaluated the ability to synthesize and apply knowledge and had a maximum worth of 50 points. In these questions, students had to design estrus detection programs o…
Hobbs, K. J., et al.	Use of a jugular vein model for the instruction of equine intravenous catheter placement by third-and fourth-year veterinary students	2021	Journal article	10.1111/eve.13260			39	39	15 [model/live]	24 [10 live/live + 14 experienced/only live]	third and fourth-year	University of Missouri College of Veterinary Medicine	RCT	Injection Techniques		IV injection: It requires thorough knowledge of the local anatomy and necessary supplies, but, most importantly, it also requires the skill to puncture the vein and inject medication without harming this delicate structure.		x	x		K-PS	PS	IV model	The VetReaLifeSim Hybrid Simulation IV/Blood Draw Task Trainer for Large Animals™1 (VRLSH) represents a novel, inexpensive, low fidelity i.v. (jugular vein) phlebotomy training model that incorporates interaction with a live horse during student instruction and training. This model can be attached to a live animal or it can be attached to a nonliving object for the purposes of training instructio…	Static model	3D	Interactive	Part-task	x	x						no experience one placement on live horse, test live horse experienced, only one placement (test) on live horse					Time recording was started on live horses when the catheter perforated the skin and concluded when correct intraluminal placement had been achieved, based on instructor (K.J.H. and M.E.S.) observation. Attempts on live horses were counted (the number of times that the catheter was removed from the skin and reinserted in order to achieve correct intraluminal placement), and redirects (accuracy) we…	Competence	Performance in number of attempts and adjustments untill correct placement	Demonstration	Each student completed online questionnaires administered through Survey Monkey before and following their catheter placements (Fig 2). Questions in these surveys were intended to determine the level of each student’s confidence using a 1–10 scale with one being a low level of confidence and 10 being a high level of confidence. The survey tool also sought to evaluate student opinion regarding the…	Evaluation data	Confidence; model evaluation	Competence
Hunt, J. A., et al.	Educational Research Report Comparison of Three Canine Models for Teaching Veterinary Dental Cleaning.	2021	Journal article	10.3138/jvme-2020-0001	No (clear) control group		36	36	36 [(12+12+12)]	x	second-year	Lincoln Memorial University	RCT	Dental	Dental cleaning	dental cleaning		x	x		K-PS	PS	3D skull	mid-fidelity 3D skull model by obtaining a computed tomography scan of a mesocephalic canine skull. This scan was digitally cleaned using Mimics software (Materialise NV, Leuven, Belgium), formed and resized using PreForm software (Formlabs, Somerville, MA, USA), and 3D printed using a Form 2 printer and white resin (Formlabs). Quick-cure silicone rubber with a flesh tone pigment (Smooth-On, Inc.…	Static model	3D	Interactive	Part-task	head model	The high-fidelity canine head model is commercially available from Veterinary Simulators Industries.a This silicone model described in the introduction possesses all relevant soft tissue structures. The model comes with its own proprietary calculus that can be applied to the teeth. Unlike the LMU-CVM calculus, which hardens in a container and must be remixed each time it is needed, the calculus s…	Static model	3D	Interactive	Part-task		ceramic tile = 3rd model (not control) single 10.8 cm square tile. After finding that the front surface of the tile was too smooth and allowed the calculus to be removed too easily, teeth were drawn on the back side of the tile which was a very fine porous surface and mimicked the removal of real calculus more accurately. A fine tipped permanent marker was used to outline four different shapes of…		no control group. 3 models compared.			After the session, students completed a 5-point Likert scale survey assessing their model (1 = strongly disagree, 2 = disagree, 3 = neutral, 4 = agree, and 5 = strongly agree) (see Table 2). Students were invited to provide written comments about their model. Please rate your current skill level from 1 to 5:	Evaluation data	Opinion model	Competence	Approximately 1 week after their instructional session, students were each digitally video-recorded while performing a dental cleaning on two quadrants of a canine cadaver head. The digital recordings were reviewed by a small animal veterinarian with several decades of dental and teaching experience who was blinded to the participant’s identity and group (PS). The recordings were watched on a com…	Competence	Rubric	Demonstration	A researcher (PS) scored the thoroughness of the cleaning using a rubric that assigned a numeric score of 0 to 3 (0 = no calculus remaining, 1 = slight calculus, 2 = moderate calculus, and 3 = heavy calculus) to the two broad surfaces (buccal and lingual/palatal) of each tooth the student should have cleaned. The ideal score was 0 points
Johnson, K. L., et al.	Use of color-coded, three-dimensional-printed equine carpus models is preferred by students but does not result in statistically different academic performance	2021	Journal article	10.1111/vru.12929			86	86	42	44	first-year	University of Tennessee	prospective cohort study	Radiology		radiographic interpretation and differential diagnoses skills		x		x	K-CR	CR	carpi model	Each of the printed three-dimensional carpus models were created using CT data that had been previously acquired from a healthy, deceased equine patient and whose image files were part of the hospital's teaching database. The right carpus was scanned in a 64-slice CT scanner (GE LightSpeed, Milwaukee, WI) at 0.65-mm thickness, 120 kVp, and reconstructed in a bone kernel. The anatomy was evaluated…	Static model	3D	Interactive	Hybrid													At the end of the laboratory, all students received a closed-note quiz consisting of 25 multiple-choice questions, including 10 questions focused on the equine carpus, and were given 20 min to complete the quiz. The quiz images and questions were provided via a password-protected PowerPoint (Microsoft, Redmond, WA) document and students answered via paper multiple-choice forms	Knowledge	MCQ	Written exam	One week after the laboratory, an unannounced closed-note quiz (“pop-quiz”) consisting of the same 10 carpus-centered questions from the first quiz, in a different order and with the choices rearranged, was administered to the entire class. The students were given 8 min to complete the quiz. Images and questions were again provided via PowerPoint, and students recorded their answers using Scantro…	Knowledge	Test	Written exam	An anonymous, voluntary, survey, composed of various Likert scale response questions about the laboratory and quiz, was sent to each student immediately following the initial laboratory (Supporting Information S1). The survey was created and results organized using an institutionally provided software (QuestionPro Inc, Beaverton, OR). Students were asked to select from strongly disagree (1), disa…
Johnson, M. D., et al.	Assessing the Effectiveness of a Cadaveric Teaching Model for Performing Arthrocentesis with Veterinary Students	2016	Journal article	10.3138/jvme.0415-067R1			18	18	18	18	fourth-year	University of Florida	Prospective cohort study	Diagnostics	Injection Techniques	arthrocentesis For the purpose of this study, an attempt at arthrocentesis was defined as the placement of the needle through the skin surface until removal of the needle from the skin. A redirect was defined as an alteration in the orientation or direction of the needle while still within the cadaver. Redirects were limited to five per attempt. Participants were permitted three attempts per join…		x	x		K-PS	PS	cadaveric canine model (=modefied)	Treatment cadaver joints were injected with hypertonic saline in all tested joints by a single investigator (MJ). Joints used in the study were injected bilaterally. The volumes injected into each joint were as follows: stifle (8 mL), elbow (5 mL), and carpus (3 mL). The joints were injected approximately 4 hours before the study. The choice of hypertonic saline and the volumes injected into each…	Animal-derived model	3D	Interactive	Part-task	x	x						just cadaver		fase 1 10 cadaver + 8 control. Fase 2 8 cadaver + 10 control.			Participants were asked to complete an online survey following each session (see Appendix 1). Participants were given a hard copy of the questionnaire immediately before commencement of the study so that they could record any potentially relevant information that came up during the study. Participants were instructed to keep the questionnaire to assist them in filling out the online version.	Evaluation data		Competence		Clinical performance
Jones, J. L., et al	The effect of simulationtraining in anesthesia on student operational performance and patient safety	2019	Journal article	10.3138/jvme.0717-097r			192	192	97	95	vet students (clinical)	Midwestern University	RCT	Anesthesia		induction of a patient and transition to inhalant anesthetic with critical incident management of hypoventilation and inappropriate patient depth of anesthesia in response to stimulation; and management of anesthetic critical incidents, including arrhythmias, hypotension, and hypovolemia secondary to surgical blood loss.		x	x	x	K-PS-CR	PS	simulation program	The VASE was developed at the Midwestern University Clinical Skills and Simulation Center (MWU CSSC) and used advanced computer technology with a computer-generated multiparameter monitor screen in a simulated operating suite. Displayed physiologic monitored parameters simulated those from a standard non-invasive multiparameter monitoring device and included ECG, non-invasive blood pressure, puls…	Integrated model	3D	Interactive	Hybrid	x	x						no simulation training					Anesthetic monitoring readings; Critical points: hypotension (mean arterial pressure [MAP] < 60 mmHg; systolic pressure < 90 mmHg); hypoventilation (respiratory rate < 6 bpm [Dog], < 8 bpm [Cat], and/or end-tidal carbon dioxide [ETCO2 > 50 mmHg]); hypothermia (< 96 °F); abnormal ECG findings (heart rate [HR] < 60 bpm or > 160 bpm [Dog]; < 100 bpm or > 250 bpm [Cat]; and/or any rhythm other than s…	Application of K	patient surgery	Observation	student anesthesia operational performance, patients are owner-owned.	Performance	patient surgery	Observation
Keegan, R. D., et al.	Use of a simulation of the ventilator-patient interaction as an active learning exercise: Comparison with traditional lecture	2012	Journal article	10.3138/jvme.0612.061R			41	41	41	41	third-year	Washington State University	RCT	Anesthesia		mechanical ventilation. Two guided simulation scenarios were created that targeted identical key concepts contained in the controls and clinical topic lectures. Each of the simulation scenarios presented a key point that was important for the student to learn and then guided the student through a clinical-patient presentation where the key point was illustrated on the ventilator simulation. Simul…		x		x	K-CR	CR	Screen-based Virtual Ventilator computer simulation	Virtual Ventilator ICU (WholeLogic, Inc., Viola, ID) is an interactive, computer simulation prototype designed to emulate a modern ICU ventilator, a clinical patient, and the interaction of the two in real time. The simulation was written in the C# programming language for use on Windows platforms. The main panel display of the simulation shown in Figure 1 depicts flow, pressure, and volume scala…	Screen-based	2D	Interactive	Event	x	x						traditional lecture powerpoint presentation		For the first trial, a lecture and a simulation scenario were designed targeting the topic of ventilator controls and their function (controls) and for the second trial a lecture and a simulation scenario were designed that targeted clinical application of ventilator settings and modes (clinical). cross-over design			Students were administered a 40-item test on the content in the lectures or simulation scenarios three weeks following each intervention. A third 40-item test, composed of 20 questions from each of the previous two exams, was administered six weeks after the second examination to assess long-term retention.	Knowledge	test	Written exam	survey	Evaluation data		Application	exam questions were evaluated by five professors of veterinary anesthesia (acknowledged at the end of this article) to confirm that the lectures, simulation lab guides, and exam questions all targeted identical key points.
Keegan, R., et al.	Use of the virtual ventilator, a screen-based computer simulation, to teach the principles of mechanical ventilation	2009	Journal article	10.3138/jvme.36.4.436			109	109	57	52	second-year	Washington State University	RCT	Anesthesia		mechanical ventilation. In the simulation laboratory session, students worked through ventilation settings on the Virtual Ventilator software in the student computer laboratory		x		x	K-CR	CR	Screen-based Virtual Ventilator computer simulation	The Virtual Ventilatorb is an interactive, screen-based computer simulation designed to teach the basic principles of mechanical ventilation. The simulation was written in the C++ programming language for use on 32-bit Windows platforms. The main panel display of the simulation (Figure 1) depicts a ventilator bellows, an array of switches and dials for controlling ventilation settings, and severa…	Screen-based	2D	Interactive	Event	x	x						a live-animal mechanical ventilation laboratory		live in week 1 > sim in week 2 sim in week 1 > live in week 2			Student knowledge was evaluated using two similar written quizzes administered following each laboratory.	Knowledge	Test	Written exam	Student opinions concerning the value of the simulation were assessed using an online survey.	Evaluation data		Application
Kerr, C. L., et al.	Randomized Trial Comparing Instructor-Delivered Feedback with Self-Assessment Using Video During Basic Skills Training.	2021	Journal article	10.3138/jvme-2021-0123			40				different	University of Guelph	RCT	Injection Techniques		intravenous (IV) catheter placement		x	x		K-PS	PS	3d printed model limb	the model consisted of a 3D-printed canine forelimb model with silastic tubing in the location of the cephalic vein. The distal end of the silastic tubing was capped while the proximal end was connected via an IV line to a suspended IV bag containing physiologic saline containing red dye. Individuals in the SD group performed the skill while video recording their performance using an iPad tablet …	Static model	3D	Interactive	Part-task	3d printed model limb	Participants assigned to the ID group had an instructor provide verbal feedback while they performed the skill during the guided skill performance period. The same individual (CLK), an experienced instructor, provided feedback to all participants in the ID group. Participants were directed to initiate the procedure, and feedback was provided for each step of performing the skill. When the instruc…	Static model	3D	Interactive	Part-task		instructor-directed feedback		Same model but either self assessment or instructor assessment			A questionnaire probing participants’ perceptions of their knowledge level and confidence in their skills was completed before and after the training, and an interview was done at study completion.	Evaluation data	Perception about knowledge; confidence = self assessment	Competence	Final skill performance was recorded using video capture to permit blind evaluations using a standard assessment tool.	Competence	Scoring	Demonstration
Khalil, M. K., et al.	Using computer-based interactive imagery strategies for designing instructional anatomy programs.	2005	Journal article	10.1002/ca.20049	No quantitative outcomes No (clinical) skill		68				first-year		non comperative study	Anatomy		Anatomy knowledge		x			K	K	computer module	The digestive system module utilized over ninety dynamically labeled images, in_x0002_cluding realistic images, radiographs, and color-coded and black and white drawings. The canine skull mod_x0002_ule utilized 59 realistic images that were color-coded and dynamically labeled. The students had options to browse these modules in a linear navigation format, using forward and backward buttons, or in…	Screen-based	2D	Interactive	Event	x	x								x			Open-ended and close-ended questionnaires were administered to evaluate the utilization of computer-based interactive imagery strategy in developing anatomy instructional programs, and to collect data about the students’ perceptions toward the use of interactive images in teaching and learning of anatomy.	Evaluation data	Utilization	Knowledge		Application
Kleinsorgen, C., et al.	Impact of Virtual Patients as Optional Learning Material in Veterinary Biochemistry Education.	2018	Journal article	10.3138/jvme.1016-155r1	No (clinical) skill		795	155			second year	veterinary faculties in Hannover, Budapest, and Lublin	Before-after study	Physiology		imparting knowledge and clinical reasoning on various topics		x		x	K-CR	CR	vetVIP computermodel	the vetVIP project, 30 virtual patients were created using CASUS (Instruct AG, Munich), a case-based, multimedia learning and authoring system. The virtual patients were designed to enhance diagnostic and problem-solving skills. The teaching of complex mechanisms and problems was supplemented by audiovisual media to document authentic situations and clinical signs. Illustration in this format is …	Screen-based	2D	Interactive	Event	x	x								x			pre-test	Knowledge	Test	Written exam	complementary post-test	Knowledge	Test		and the second part contained three single-best-answer questions covering the educational objectives of the 15 virtual cases (45 questions)
Lee, S., et al.	Augmented reality intravenous injection simulator based 3D medical imaging for veterinary medicine.	2013	Journal article	10.1016/j.tvjl.2012.09.015			40				pre- and veterinary	Konkuk University	RCT	Injection Techniques		intravenous (IV) injection		x	x		K-PS	PS	AR	Images (n = 1524) were stored in the digital imaging and communications in medicine (DICOM) format. We selected 465 images for 3D mapping of the forelimb. Image analyses were performed using the MRIcro1 and Mimics (Materialise) software programs in bone windows (window width, 1300; window level, 300). The CT data were segmented and volumetric models were created. The volume data of the vessel and…	XR	3D	Interactive	Part-task								no AR					The AR-trained group learned how to use the AR simulator and attempted AR IV injection 15 times. A guide-box that showed the correct injectable area was displayed until the tenth attempt and not thereafter (Fig. 4). The results of the AR simulation and the simulation time were recorded. The success rate was calculated by dividing the number of successful attempts by the total number of attempts. …	Competence	Correct placement	Demonstration	After simulation, the trainee attempted two IV injections on live dogs. The IV injection score was recorded (Table 1). The scorer was blinded to whether the participant had been trained using AR simulator or not. The procedure time was the time required to complete injections.	Competence	time to complete task	Demonstration	Participants in the AR-trained group completed a 15-item survey. The survey included questions designed to assess whether using an AR simulator was similar to a real IV injection and whether AR simulation training helped the student to successfully perform an IV injection using a live dog. The participants responded using a 5-point Likert-type scale.
Leeuwen, B. S. V., Dollé, A. E. D., Vernooij, J. C. M., Hierck, B. P., & Salvatori, D. C. F.	Rotation of 3D Anatomy Models Is Associated with Underperformance of Students with Low Visual-Spatial Abilities: A Two-Center Randomized Crossover Trial	2023	Journal article	https://doi.org/doi:10.3390/educsci13100992			111	69	69	69	LAS students	during six LAS courses at the Leiden University Medical Center (LUMC) and four LAS courses at the Utrecht University (UU)	RCT	Anatomy		anatomy knowledge of the rats digestive and urogential system		x		x	K-CR	K	virtual 3D model, rat model	a 360° rotatable interactive monoscopic 3-dimensional (iM3D). The iM3D visualization offered the interaction as previously described for the iM2D visualization and additionally allowed for the 360-degree rotation of the 3D model, as well as panning motion and zooming to change the initial ventral point of view	XR	3D	Interactive	Event	interactive monoscopic 2-dimensional (iM2D) visualization. The iM2D visualization allowed the user to interact with the 3D model and to change the presentation by hiding and showing individual anatomical structures, displaying names and highlighting structures when clicked upon (see Figure 1A). The ventral viewpoint was fixed and could not be changed in iM2D. The ventral viewpoint was chosen beca…		XR	2D	Interactive	Event		x					Visual-spatial abilities of the participants were evaluated by the 24-item Mental Rotation Test (MRT)	Competence	test	Written exam	two knowledge tests. Both tests contained four questions tailored to the learning goals of the specific organ system (Appendix B) and designed to examine the spatial knowledge that students acquired. Written exam with few open-ended/fill in questions	Knowledge	exam	Written exam	survey
Levi, O., et al.	Comparison between Training Models to Teach Veterinary Medical Students Basic Laparoscopic Surgery Skills	2016	Journal article	10.3138/jvme.0715-109R	No (clear) control group		16	16	8	8	first and second year	Western University of Health Sciences	RCT	Surgery		basic laparoscopic skills: “peg transfer” and “pattern cutting,” The pegboard transfer task—Subjects from both groups were required to use 5-mm laparoscopic grasping forceps in the non-dominant hand to lift six separate foam cylinders from the pegboard, transfer them to 10-mm laparoscopic grasping forceps in the dominant hand, place them on a different peg, and then reverse the exercise. The patt…		x	x		K-PS	PS	box trainer. The laparoscopy box trainer used by Group B contains its own camera and monitor and is designed for team training or as a one-person laparoscopic workstation. It includes a camera with a zero degree lens connected to a monitor and light source. The trainer includes multiple laparoscopy portals of 5 mm and 10 mm (eight on top, four on the side, and one in the front of the box).		Box trainer	3D	Interactive	Part-task	tablet trainer	The laparoscopy tablet trainer used by Group T works with any tablet, requiring no electrical outlet, camera, or monitor. A basic iPad tablet model A1458 (fourth generation) with 9.7-inch retina displaye was used as a replacement for the laparoscopic monitor and camera. The tablet trainer has no need for a light source since both sides and back of the trainer are open, allowing for ambient light …	Box trainer	3D	Interactive	Part-task		x					Confidence levels were compared by evaluating pre- and post-training questionnaires.	Evaluation data	Confidence	Competence	Performance of laparoscopic tasks was scored pre- and post-training using a rubric for precision and speed.	Competence	Correct placement	Demonstration	evaluation
Levi, O., et al.	Effect of short- Versus long-term video game playing on basic laparoscopic skills acquisition of veterinary medicine students.	2019	Journal article	10.3138/jvme.0617-077r2			52				first and second year	Western University of Health Sciences and Colorado State University College	Before-after study	Surgery		traditional basic surgical skills (instrument identification, instrument handling, suture materials, and suture patterns) and/or observing or assisting in ovariohysterectomy, ovariectomy, and orchiectomy.		x	x		K-PS	PS	Wii consoles and Marble Mania L (long)	The Marble Mania video game is played on the Nintendo Wii, a game in which the player holds the Wii remote and by changing the direction of the remote, tilts the floor of the labyrinth to guide a marble through a maze filled with obstacles to a destination. This game requires fine motor skills, precise movements, fast reaction times, depth perception, attention to detail, and ability to imagine a…	Screen-based	2D	Interactive	Part-task	Wii consoles and Marble Mania (Short)	The Marble Mania video game is played on the Nintendo Wii, a game in which the player holds the Wii remote and by changing the direction of the remote, tilts the floor of the labyrinth to guide a marble through a maze filled with obstacles to a destination. This game requires fine motor skills, precise movements, fast reaction times, depth perception, attention to detail, and ability to imagine a…	Screen-based	2D	Interactive	Part-task							Basic laparoscopic skills were assessed with an instrument modified from a previously validated scoring system, the McGill Inanimate System for Training and Evaluation of Laparoscopic Skills (MISTELS).28,29 The original description and validation of the MISTELS instrument used human medical students, surgical residents, and attending surgeons, and included the completion of five specific laparosc…	Competence	Score per task	Demonstration	The pre-training assessment was done on orientation day and the post-training assessment was done immediately after the completion of the 6-week video game training period. All assessments were completed by the same surgeon evaluator (DS) for each location on the same day. The assessor was blinded to the participant’s group assignment (group S or group L).	Competence	Score per task	Demonstration
Linton, A., et al.	Enhancing Anatomical Instruction: Impact of a Virtual Canine Anatomy Program on Student Outcomes	2022	Journal article	10.1002/ase.2087			34	34	18	16	pre-vet and master	Colorado State University	RCT	Anatomy		dissection: Each student was randomly issued either a left or right un-embalmed canine hindlimb for dissection. Every dissection table in both the experimental and control groups was equipped with a printed informational packet that included a description of the activity, instructions for the pelvic limb dissection, and a list of the anatomical structures that the students were expected to identi…		x	x		K-PS	K	Virtual Canine Anatomy (VCA) software program	The program features layer-by-layer dissections of the entire canine body. Each layer of the dissection is interactive, allowing students to highlight structures of interest and read descriptions of the structures. Photographs of expert dissections are used instead of artistic renderings to increase authenticity, show real-world complexity, and be closely aligned with the students' dissection tas…	Screen-based	3D on 2D screen	Interactive	Event	x	x						no VCS					Before the students began the dissection activity, they were given a five-question survey. Students were asked to describe their feelings about the upcoming activity and to describe their confidence in their ability to dissect a pelvic limb. The survey asked students if they felt that they had access to all the resources they needed to complete the dissection successfully. Students were also aske…	Evaluation data	Feelings; pre-existing experience; confidence	Evaluation	Upon the completion of the activity, students were given a more comprehensive survey that included 23 questions that were measured with a 7-point Likert scale (Supplemental Material File B). This survey was developed with modified questions from a survey designed by The Institute for Learning and Teaching at CSU for BMS305 to measure various aspects of an anatomical learning environment (student …	Evaluation data	Self-assessment	Competence	Each student was given an oral quiz on the completion of the dissection (Supplemental Material File C). The quiz consisted of six identification questions at the “knowledge” level of Bloom's taxonomy and four questions at the “comprehension” level of Bloom's taxonomy (Bloom et al., 1956), where students were asked to use their knowledge of muscle actions and innervations. The dissection activity …
Linton, A., et al.	Developing and implementing an assessment method to evaluate a virtual canine anatomy program	2005	Journal article	10.3138/jvme.32.2.249	No quantitative outcomes		112				veterinary students	Colorado State University	non comperative study	Anatomy		dissection:		x	x		K-PS	K	Virtual Canine Anatomy: The Head		Screen-based	3D on 2D screen	Interactive	Event													The PVM survey consisted of 38 questions that measured students’ attitudes toward the program on a 5-point Likert scale (5 ¼ strong agreement with a statement, 1 ¼ strong disagreement). Each survey question was worded posi_x0002_tively, so that the student scores directly correlate with their level of acceptance of the innovation.	Evaluation data	Attitude	Competence		Knowledge
Linton, A., et al.	Developing and implementing an assessment method to evaluate a virtual canine anatomy program	2005	Journal article	10.3138/jvme.32.2.249			38		21	17	master anatomy students	Colorado State University	non comperative study	Anatomy		dissection:		x	x		K-PS	K	Virtual Canine Anatomy: The Head		Screen-based	3D on 2D screen	Interactive	Event								textbook					survey	Evaluation data		Competence	MS student scores on two course exams were analyzed. Our objective was to measure whether the program affected students’ performance on questions pertaining to head anatomy. Two course exams covered the head section. Exam 1 had nine head questions and 42 non-head questions. Exam 2 had three head questions and 48 non-head questions	Knowledge	Test	Written exam
Little, W. B., et al.	Computer assisted learning: assessment of the veterinary virtual anatomy education software IVALA<sup>TM</sup>.	2018	Journal article	10.3390/vetsci5020058				179	56	123	vet students	Ross University School of Veterinary Medicine	prospective cohort study	Anatomy		locate and appreciate a list of specific anatomic structures using IVALA™. The list of structures was taken directly from required learning objectives from the course curriculum for all students. These students were instructed to visualize each structure completely and recognize important characteristics as emphasized in curriculum (size, shape, origin, insertion, action, and its relevance to for…		x		x	K-CR	K	IVALA™ program	Interactive virtual three-dimensional anatomy software provided as an online educational resource. Content in IVALA™ is created primarily from computerized tomography and magnetic resonance imaging data reconstructions that have been modified and enhanced. Students attain access to the program directly from a personal computer or tablet within a user’s web browser via an internet connection. With…	Screen-based	3D on 2D screen	Interactive	Event								The course consisted of 21 lecture hours and 64 hours of cadaver dissection laboratory. In addition to the two text books, Guide to the Dissection of the Dog [36] and Textbook of Veterinary Anatomy [37], all students were provided access to lecture power point presentations in both slide and audio/video formats. All students had access to relevant course notes and materials, including illustrated…					questionnaires administered before and after interactions with IVALA	Evaluation data		Competence	Anatomy examination scores were used to evaluate and compare intervention and control group outcomes. Student outcomes of two examinations were the dependent variables, and the method of study was the independent variable. The first examination was a traditional laboratory practical comprised of 25 multiple choice and 20 fill in the blank style questions. The second examination was a written 30 m…	Knowledge	MCQ; open-ended	Written exam
Luís Pires, J., et al.	The Use of Simulators for Teaching Fine Needle Aspiration Cytology in Veterinary Medicine	2022	Journal article	10.3138/jvme-2020-0036			51		26	25	undergraduates		RCT	Diagnostics	FNAB	Fine needle aspiration		x	x		K-PS	PS	box simulator (with artificial nodules)	box that has two rows of Velcro tape fit on the lateral sides. A first layer of artificial leather and second layer of artificial fur were fixed onto the Velcro. Paintball munitions (0.5 and 0.68 calipers) were then placed in small pockets, fit in the artificial fur, or fit in small holes in a square of Styrofoam between the fur and artificial leather layers. Inside the box, two balloons were fil…	Box trainer	3D	Interactive	Part-task	fruit (banana)		Animal-derived model	3D	Interactive	Part-task		x					students from both groups first completed a questionnaire with Likert scales to assess their proficiency in the use of needles and syringes and their knowledge about the FNA technique.	Evaluation data	Proficiency; knowledge	Competence	At the video station, students watched a short video in class that explained the FNA procedure (see online supplemental file) and completed a second questionnaire. This questionnaire’s aim was to assess the clarity of the video and students’ willingness to perform an FNA on a live animal (exclusively after watching the video).	Evaluation data	Confidence	Evaluation	A video camera was placed at each table: students’ practice time and comments were recorded. At the evaluation station, students accessed a dog puppet in which small pockets, containing soft plastic balls (1-inch diameter) previously filled with pig’s fat (Figure 3), had been sewn beneath the fur. The student’s performance conducting a FNA was scored using OSCE tools (Table 1); the time needed to…
Lumbis, R. H., et al.	Evaluation of a dental model for training veterinary students	2012	Journal article	10.3138/jvme.1011.108R	No (clear) control group		25	25	13	12	third-year	Royal Veterinary College	RCT	Dental	Dental cleaning	dental cleaning		x	x		K-PS	PS	model	ceramic tiles, silicone sealant, and grout to emulate teeth, gingiva, and calculus, respectively	Static model	3D	Interactive	Part-task	video		Screen-based	2D	Non-interactive	Event		x					OSCE A 25-step checklist was generated, of which six steps were considered to be key in relation to operator technique and safe practice. Although most steps were assigned one mark, key steps were weighted at two to three marks each, creating a total score of 33 marks. Global rating scales were also incorporated: good pass, just pass, just fail, and bad fail.	Competence	OSCE	Demonstration	questionnaire. Students in group A (N=13) answered questions about using the dental model (Table 5). All strongly agreed that the dental model was a useful tool for the acquisition of skills required to perform a professional dental cleaning technique on a dog or cat. Twelve students considered their manual dexterity skills to have improved, and all acknowledged that their confidence in performin…	Evaluation data		Competence
MacArthur, S. L., et al.	Effect of a spay simulator on student competence and anxiety.	2021	Journal article	10.3138/jvme.0818-089r3			74	74			second-year	University of Florida College of Veterinary Medicine	RCT	Surgery		ovariohysterectomy Incision of skin and underlying tissue. Incision of the abdominal fascia. Retrieval of left uterine horn. Breakdown of suspensory ligament. Ligation of the ovarian artery by two circumferential ligatures using the three clamp technique. Repeat steps 3–5 on right side. Ligation of the uterine body including the arteries and veins by an initial circumferential ligature followed b…		x	x		K-PS	PS	spay simulator	The spay simulator was developed to represent the canine abdominal cavity (Table 1). The cranial border of the model corresponded anatomically to the diaphragm. The caudal border corresponded to the pelvic inlet, the lateral borders corresponded to the abdominal musculature, the ventral border represented the rectus abdominis muscle, and the dorsal border represented the dorsal body wall (Figure …	Static model	3D	Interactive	Part-task	x	x											surgical competencies were assessed using the Objective Structured Assessment of Technical Skills (OSATS) for operative performance	Competence	OSATS	Demonstration	A survey was designed to capture students’ state and trait anxiety, as well as their self-assessed perceived levels of competence, confidence, and knowledge of anatomy, before and after their live animal surgery.	Evaluation data	Self-assessment	Competence
Marcos, R. et al.	The Use of Simulation Models and Student-Owned Animals for Teaching Clinical Examination Procedures in Veterinary Medicine	2023	Journal article	10.3390/vetsci10030193			231	231	121	110	undergraduate (third year)		Prospective cohort study	Multiple		basic procedures		x	x		K-PS	PS	model	stuffed dogs and handmade molding silicone models. The simulation models comprised stuffed teddy dogs (Gosig Golden, IKEA, Almhult, Sweden), which were used in basic procedures (restraints and positioning for different types of exams) and in some painful procedures and tests (e.g., cystocentesis, deep sensitivity tests). For ophthalmology and otoscopy procedures, eye and ear models were built in-…	Static model	3D	Interactive	Part-task	x							live animals from institution					questionnaires	Evaluation data		Competence		Competence	OSCE	Demonstration
Marcos, R., Fonte-Oliveira, L., Santos, M., & Caniatti, M.	An immersive simulation strategy to teach cytology sample collection methods and basic diagnosis skills: A two academic center study.	2023	Journal article	https://doi.org/doi:10.1111/vcp.13280			129				2nd and 3rd year	second-year (ICBAS, Porto, Portugal) or third-year students (UNIMI, Lodi, Italy)	Before-after study	Diagnostics		cytology sample collection: imprints, swabs, and fine-needle aspiration (FNA)		x	x		K-PS	PS	immersive simulator stations	Practice of skills in immersive stations including video observation, immersive simulators, and evaluation stations. Microscopic observation of the material was available through augmented reality tools	XR	3D	Interactive	Part-task	x							x					Students were evaluated by Objective Structured Clinical Examination (OSCE) tools on their ability to perform FNA on stuffed animal models.	Competence	OSCE	Demonstration	Students answered two questionnaires addressing their learning outcomes. Also, at this point, students filled out a second posttest questionnaire which included a general evaluation of the immersive simulation (Likert scale: 1–5 points), their willingness to perform FNA on a live animal (same question as the first questionnaire), an estimation of the importance of the videos and the sampling coll…	Evaluation data		Competence
McCool, K. E., et al.	Evaluation of a humanvirtual-reality endoscopytrainer forteaching early endoscopy skills toveterinarians.	2020	Journal article	10.3138/jvme.0418-037r	Only vets as participants		12	12	6	6	vets		RCT	Diagnostics	Endoscopy	endoscopy		x	x	x	K-PS-CR	PS	Virtual-reality endoscopy trainers (VRET)	The AccuToucha is a human VRET system designed to teach skills for EGD, colonoscopy, and bronchoscopy. The device consists of three modified endoscopes (gastroscope, colonoscope, and bronchoscope), a manikin unit (into which the scope is inserted), and a screen. Using a combination of real-time computer graphics and a robotic interface, force is transmitted through the flexible scope to provide v…	Integrated model	3D	Interactive	Hybrid								traditionally used anesthetized laboratory dogs (live dog laboratory [LDL])					The pre-training questionnaire contained items related to each participant’s previous endoscopy experience, video-gaming experience, and self-assessment of eye-hand coordination, familiarity and confidence with handling a gastrointestinal endoscope, and familiarity and confidence with performing gastroscopy In addition, participants were asked if they would consider the VRET to be a useful and ac…	Evaluation data		Competence	measurements of endoscopy skills	Competence	Scoring	Demonstration	The pre-training questionnaire contained items related to each participant’s previous endoscopy experience, video-gaming experience, and self-assessment of eye-hand coordination, familiarity and confidence with handling a gastrointestinal endoscope, and familiarity and confidence with performing gastroscopy In addition, participants were asked if they would consider the VRET to be a useful and ac…
Modell, J. H., et al.	Using the human patient simulator to educate students of veterinary medicine.	2002	Journal article	10.3138/jvme.29.2.111			40	40	20	20	master students		RCT	Anesthesia		anesthesia		x	x	x	K-PS-CR	PS	human patient simulator	The simulator consists of a full-sized adult mannequin, a special computer program that controls the values for phys_x0002_iologic parameters, a bar-coded intravenous injection post, and a urinary catheter. The simulator interfaces with a com_x0002_plete clinical anesthesia machine; a mechanical ventilator; and clinical monitors for non-invasive blood pressure, direct arterial blood pressure, ele…	Integrated model	3D	Interactive	Hybrid	x	x						no simulator					performance	Performance	clerkship examination	Observation	survey	Evaluation data		Competence
Nagel, C., et al.	Teaching of diagnostic skills in equine gynecology: simulator-based training versus schooling on live horses	2015	Journal article	10.1016/j.theriogenology.2015.06.007			25	25	8	17 (H4-8) + (H1-9)	third-year	Vetmeduni Vienna	RCT	Physical exam	TRP	transrectal palpation in horses: uterine size, symmetry between uterine horns, uterine consistency/contractility, and size of both ovaries		x	x	x	K-PS-CR	PS	static model	A static simulator for transrectal palpation of the genital tract in horses was used for this study (Breed'n Bonny; Brad Pickford, Byaduk, Victoria, Australia). The simulator consists of a metal frame with a latex-made “back end” of a mare through which students may insert a gloved lubricated hand into a rubber tube representing the mare's rectum. Different nonpregnant and pregnant (Days 14–65) r…	Static model	3D	Interactive	Part-task	x	x						live horses (4x or 1x training)					performance: The time needed for examination by the students was recorded. Students received one point each for locating the uterus, left and right ovary and another point if the finding on uterine size, symmetry consistency/contractility, and ovarian size was correctly recorded. On the basis of their findings, students had to formulate a diagnosis (luteal phase, estrus, early pregnancy)	Competence	Correct placement	Demonstration	self assessement	Evaluation data	Self-assessment	Competence
Nemanic, S., et al.	The effectiveness of a 3D computerized tutorial to enhance learning of the canine larynx and hyoid apparatus	2016	Journal article	10.3138/jvme.0815-139R	No (clinical) skill		63	63	28	35	first year	Oregon State University College of Veterinary Medicine	non concurrent cohort study	Anatomy		3D anatomic knowledge		x			K	K	3D computer model	computerized tutorial developed by the investigators containing 3D images of the canine larynx and hyoid apparatus	Screen-based	3D on 2D screen	Non-interactive	Event								All students received the traditional methods of didactic teaching and dissection to learn the anatomy of the canine larynx and hyoid apparatus. the control group received the same 3D images as exp groep but without the computerized tutorial.		x			Post-learning assessment	Knowledge	test	Written exam	surveys scores	Evaluation data		Knowledge
Nibblett, B. M. D., et al.	Validation of a model for teaching canine Fundoscopy.	2015	Journal article	10.3138/jvme.1014.100R			29	29	14	15	vet students	RUSVM	RCt	Physical exam	Eye	canine fundoscopic examination: Assessment of fundoscopy was measured by participant ability to visualize the optic disc in the model		x	x		K-PS	PS	eye model	model was created from a hollow plastic ball with a cutout for the pupil, a suspended 20-diopter lens, and paint and paper simulation of relevant eye structures. This eye model was mounted on a wooden stand with canine head landmarks useful in performing fundoscopy.	Static model	3D	Interactive	Part-task	x	x						no simulator					After completion of an ophthalmology laboratory on teaching dogs, student outcome was assessed by measuring students' ability to see a symbol inserted on the simulated retina in the model.	Competence	Yes/no	Demonstration	Students also completed a survey regarding their experience with the model and the laboratory. Student survey statements regarding pre-laboratory training and responses.	Evaluation data	Evaluation model	Competence
Nibblett, B. M. D., et al.	Design and validation of a three-dimensional printed flexible canine otoscopy teaching model.	2017	Journal article	10.1097/SIH.0000000000000227			39	39	20	19	vet students	Ross University School of Veterinary Medicin	RCT	Physical exam	Ear	Otoscopy: positioning of their hands and body in relationship to the dog and otoscope, method of pinna distraction, and level of visualization of the vertical and horizontal canals and tympanic membrane, as well as the helpfulness of prelaboratory training in their overall knowledge of and confidence in performing otoscopy.		x	x		K-PS	PS	otoscopy teaching model	An otoscopy teaching model was printed in a flexible medium on a desktop three-dimensional printer from a magnetic resonance image of a canine external ear canal. The model was mounted in a polyvinyl dog mannequin. An MRI of a normal canine head was converted from Digital Imaging and Communications in Medicine slices to a steriolithograph (STL) file with 3D Slicer, a multiplatform free, and open-…	Static model	3D	Interactive	Part-task	x	x						no simulation training					Video was used to measure time to prepare for otoscopy, time to perform otoscopy, and time to the dog's first show of aversion to otoscopy. The time each student took to prepare for otoscopy was defined as the time from first picking up the otoscope (includes assembly of the otoscope) to the time they first touch the dog's pinna. The time it took to perform otoscopy was defined as the time from i…	Competence	Time to perform task	Demonstration	survey. On completion of otoscopy at each station, each student completed a seven-point Likert scale survey assessing the helpfulness of their prelaboratory training in the same following five aspects assessed by the faculty member: positioning of their hands and body in relationship to the dog and otoscope, method of pinna distraction, and level of visualization of the vertical and horizontal ca…	Evaluation data		Competence
Noyes, J. A., et al.	Evaluating a Multimodal Clinical Anesthesia Course Integrated Into an Existing Veterinary Curriculum	2021	Journal article	10.1097/SIH.0000000000000502			32	32	16	16	second year		RCT	Anesthesia		anesthesia: induction, routine monitoring, pain/hypercapnia, bradycardia, and hypotension		x	x	x	K-PS-CR	PS	computer-based simulation environment	a low-technology canine mannequin (stuffed dog) supplemented with intubation and vascular access models (Fig. 2) in conjunction with interactive patient monitoring software (Fig. 2) developed by author R.D.K.	Integrated model	3D	Interactive	Hybrid	x	x						no simulation					A multiple-choice knowledge quiz	Knowledge	MCQ	Written exam	self questionnaire	Evaluation data		Competence	perception survey
Olsen, D., et al.	Evaluation of a hemostasis model for teaching basic surgical skills	1996	Journal article	10.1111/j.1532-950x.1996.tb01376.x			42		20	20	second year	College of Veterinary Medicine and Biomedical Sciences at Colorado State University	RCT	Surgery		blood vessel ligation and division		x	x		K-PS	PS		Hemostasis Model. The hemostasis model is a two-level system with sep_x0002_arate continuous and pulsatile flow capabilities (Fig 2). The continuous flow component uses one-forth inch latex Penrose tubing as the venous simulator. Fluid flow is maintained by a small sump pump. The pulsatile flow component uses three-sixteenth inch OD X one-eighth inch inside diameter (ID) latex tubing as an arteri…	Static model	3D	Interactive	Part-task	x	x						live animals					suture board	Competence	Correct placement	Demonstration	foam rubber block ligations	Competence	Correct placement	Demonstration	questionairres. Self-perceived abilities related to surgical hand skills, knot tying, and vessel ligation before the study were compared with self-evaluation of abilities affter completion of the project. Self-evaluation showed a generally perceived improvement in hand skiills. Eleven (27.5%) believed their hand skills improved greatly, 26 (65%) believed their skills improved, and 2 (7.5%) believ…
Onuk, B., et al	The effects of clay modeling and plastic model dressing techniques on veterinary anatomy training.	2019	Journal article	10.9775/kvfd.2018.21304	No (clinical) skill						first year		prospective cohort study	Anatomy		obtains the necessary knowledge in the most effective way and practices it efficiently: The ruminant forelimb’s bones, joints, muscles and nerves		x		x	K-CR	K		bone models of the ruminant forelimb (Scapula, skeleton brachii, skeleton antebrachii, skeleton manus) were created using clay by a selected group of students who were taking the course. Colored Play Dough	Static model	3D	Interactive	Part-task								bone, joint, muscle, nerve cadaver and models prepared routinely for anatomy lesson were used					exams	Knowledge	Exam	Written exam
Pardo, M. A., et al.	Assessment of the percutaneous dilatational tracheostomy technique in experimental manikins and canine cadavers.	2019	Journal article	10.1111/vec.12869			6	6	6	6	pre-clinical	The Cornell University. University teaching hospital	RCT	Emergengy and Critial Care	Tracheostomy	tracheostomy: 10x percutaneous dilatational tracheostomy (PDT) manikin + 2x on cadaver compared to 10x surgical tracheostomy (ST) manakin + 2x on cadaver in canines		x	x		K-PS	PS	Canine tracheostomy training manikin	A reusable commercial canine training manikin1 with replaceable components designed for tracheostomy training was used for initial high-fidelity simulation training	Static model	3D	Interactive	Part-task	x	x						cadaver					time	Competence	Time	Demonstration	subjective ease of placements scores	Competence	Correct placement (in cm)	Demonstration	complications
Perez-Rivero, J. J. and E. Rendón-Franco	Validation of the educational potential of a simulator to develop abilities and skills for the creation and maintenance of an intravenous cannula	2011	Journal article	10.1177/026119291103900310			52		35	17	third year		prospective cohort study	Injection Techniques		intravenous cannulation in rabbits		x	x		K-PS	PS	simulator	The simulator was made from a length of 15cm-wide cotton bandage, rolled up on itself, wrapping a 15cm-length of 3mm-diameter hollow latextubing (Grupo Holy, Naucalpan de Juárez, Estadode México, Mexico) under the last two externallayers of the bandage wrapping. The tubing wasfilled with water, which was coloured red with avegetable dye (Herdez SA de CV, San Luis Potosi,Mexico), to simulate the b…	Static model	3D	Interactive	Part-task	x	x						no simulator					number of attempts required to successfully cannu-late the cephalic vein of an anaesthetised rabbit	Competence	Attempts	Demonstration
Perez-Rivero, J. J., Barbosa-Callejas, I. M., Delgado-Garduno, L., Rodriguez-Buitron, L., Lavalle-Avalos, A. E., & Herrera-Barragan, J. A.	A low-fidelity simulator for the development of vascular ligation skills	2022	Journal article	10.1177/02611929221096677			15	15	15	x	Bachelor		Before-after study	Surgery		vascular ligation skills, orchiectomy technique. in two different scenarios: firstly, with the contents of the blood vessels not under pressure; and secondly, with the syringe plunger depressed by 1 ml to pressurise the blood vessels.		x	x		K-PS	PS	model	A training model was made by using easily accessible and inexpensive materials	Static model	3D	Interactive	Part-task	x							x					To evaluate the usefulness of the simulator training, the 15 participants performed self-assessments of the outcomes, based on three qualitative criteria: Correct (no ‘bleeding’), Sufficient (light ‘bleeding’) and Incorrect (heavy ‘bleeding’)	Evaluation data		Competence
Pérez-Rivero, J. J., et al.	Development and validation of a low-fidelity simulator to suture a laparotomy in rabbits	2015	Journal article	10.1177/026119291504300410			35		16	19	third year	Universidad Autónoma Metropolitana, Unidad Xochimilco	Prospective cohort study	Surgery		suturing laparotomy in rabbits: They were asked to repeat three times the following procedure: put the surgicaldrapes in place (Figure 2b); perform a 7cm incision,including all the layers of the simulator; suture, withcontinuous stitches, the first silicone layer (peri-toneum), which was reinforced with inverted ‘U’stitches; and suture, with Sarnoff stitches, thesecond silicone layer (skin).		x	x		K-PS	PS	model	A 10cm long and 4cm wide opening was made in anempty plastic 500ml solution bottle, leaving pro-truding areas to represent both the xiphoid processand the pubic symphysis (Figure 1a). To give supportto the bottle, an internal cardboard lining was added,as well as three 3ml syringes widthwise (Figure 1b).Two 3mm thick silicone sheets were made by pouring270ml of PE53®silicone rubber (Poliformas Pl…	Static model	3D	Interactive	Part-task	x	x						no simulator					Mean total minutes per linearcentimetre of incision (MLCI)for closure of a midlinelaparotomy	Competence	MLCI	Demonstration
Pinckney, R. D., et al.	Impact of a computer-based auto-tutorial program on parasitology test scores of four consecutive classes of veterinary medical students	2001	Journal article	10.3138/jvme.28.3.136	No (clinical) skill		303	303	55	248	vet students		RCT	Physiology		basic knowledge of the parasite biology with practical aspects of tick identification, clinical presentation, pathology, disease transmission, treatment, and control		x		x	K-CR	K	auto-tutorial: computer-based program	A “Hard and Soft Tick” auto-tutorial that integrates basic knowledge of the parasite biology with practical aspects of tick identification, clinical presentation, pathology, disease transmission, treatment, and control	Screen-based	2D	Interactive	Event								did not take tutorial					pre- and post-test, with correct responses if necessary. The post-test was identical to the pre-test, and the student was not able to "cheat" on either test by advancing into the tutorial session material. This served as a way of evaluating the responses of the student and number of times it took each student to answer the questions correctly.	Knowledge	Test	Written exam	active process of recognition, understanding, and prob_x0002_lem solving by the student was necessary to answer ques_x0002_tions. Clinical cases, tick identification, and pathogen and intermediate host correlations are some examples of the type of questions asked during the tutorial.	Application of K	module questions	Written exam
Popa, C., et al.	Basic laparoscopic training program for veterinary medicine students: first Romanian pilot study	2019	Journal article		No (clear) control group		80	80	40 (vet)	40 (general)	general medicine en vet students		non randomized controlled trial	Surgery		laparoscopy. We chose five exercises to be performed - Shoelaces, Circles, Track, Little Bears and Matches		x	x		K-PS	PS	We used five Helago laparoscopic training boxes, common laparoscopic instruments and for each task, different materials		Box trainer	3D	Interactive	Part-task	x	x						x					The parameter measured was the total time taken until completion	Competence	time to complete task	Demonstration
Preast, V., et al.	Effectiveness of a computer-based tutorial for teaching how to make a blood smear	2007	Journal article	10.1111/j.1939-165x.2007.tb00219.x			72	72	41	31	fourth year	Iowa State University	RCT	Diagnostics	Laboratory skills	blood smears		x	x	x	K-PS-CR	PS	computer-aided blood smear tutorial	The tutorial consists of 17 data presentation slides containing text, illustrations, video, and audio, and 21 interactive question slides. The content of the tutorial was derived primarily from instructional materials produced by subject matter experts (clinical pathologists, residents, and clinical pathology laboratory technologists). The instructional presentation and interactions were designed…	Screen-based	2D	Interactive	Part-task	x	x						traditional methods: In the traditional teaching method, the instructor, a medical technologist, explained and performed live demonstrations of smear-making techniques while the students observed. The instructor also explained the principles of staining, methods of ensuring good smears, and how to make reticulocyte smears. After the demonstration, the students collected the necessary materials an…					instructor time	Evaluation data	instructor time in the room	Competence	quality instructor	Evaluation data		Evaluation	quality smears
Preece, D., et al.	Let's get physical": advantages of a physical model over 3D computer models and textbooks in learning imaging anatomy.	2013	Journal article	10.1002/ase.1345	No (clinical) skill		64		45 [21+24]	19	third year		RCT	Anatomy		understanding of anatomy and mental 3D visualization skills		x			K	K	physical model in demonstrating the complex spatial relationships of the equine foot	The basis of the equine foot model used in this study were a high-resolution magnetic resonance images (MRI) (T1 weighted, 3D Fast Spin Echo) of a fresh cadaver horse foot obtained with a high-field scanner (1.5T, Intera, Philips, Reigate, UK). Virtual 3D reconstruction of the equine foot and its structures using “Mimics” (Materialise Corp, Leuven, Belgium), a dedicated medical imaging software p…	Static model	3D	Interactive	Event	3D computer model		Screen-based	3D on 2D screen	Interactive	Event		textbook					students' abilities to identify anatomical structures on MR images	Knowledge	Identifying structures, scores.	Written exam	survey ‘Iam confident in my ability to identify the anatomical struc-tures within the equine foot’, ‘I am confident in my ability tomentally visualize the anatomy of the equine foot in 3D’, ‘Iam confident in my ability to identify the anatomy of theequine foot on MRI’.	Evaluation data		Knowledge
Rawson, R. E. and K. M. Quinlan	Evaluation of a computer-based approach to teaching acid/base physiology	2002	Journal article	10.1152/advan.00042.2001	No (clinical) skill		75				first year	Cornell University,	Before-after study	Physiology		acid/base physiology		x		x	K-CR	CR	Computer based: Acid/Base Primer	The program requires that students review a brief patient history along with the results of a blood gas panel. The Acid/Base Primer consists of six problem sets featuring cases of acute respiratory acidosis, chronic respiratory acidosis, metabolic acidosis, respiratory alkalosis, and two cases involving metabolic alkalosis.	Screen-based	2D	Interactive	Event													pre- and posttest of content understanding	Knowledge	Test	Written exam	survey	Evaluation data		Application	For each case, the sequence of questions leads students through a proper interpretation of blood gas data. Many of these questions are repeated verbatim in multiple problem sets, giving students repeated practice with a specific line of thinking. Although the questions are the same, the answers differ for each case because the case context has changed. Given a new context, the student must exerci…
Rawson, R. E., et al.	A simulation for teaching the basic and clinical science of fluid therapy.	2009	Journal article	10.1152/advan.90211.2008	No (clinical) skill		79	36			second year		non comperative study	Physiology		fluid therapy		x		x	K-CR	CR	Stella	computer model: STELLA software that simulates normal and abnormal fluid and electrolyte balance in the dog. Students interact, not with the underlying model, but with a user interface that provides sufficient data (skin turgor, chemistry panel, etc.) for the clinical assessment of patients and an opportunity for treatment. Students administer fluids and supplements, and the model responds in "re…	Screen-based	2D	Interactive	Event								lectures and paper-based cases					examination “What fluid would you use? What do you predict will happen to the sodium concentration during treatment? What actually happened to the sodium concentration and why? What if you tried an alternate fluid? Why was the result different?” Answers to questions were obtained or derived from data presented in the chemistry panel or in the graphs.	Application of K	Exam	Written exam	focus group	Evaluation data		Self-reporting
Read, E. K., et al.	Evaluation of Veterinary Student Surgical Skills Preparation for Ovariohysterectomy Using Simulators: A Pilot Study.	2016	Journal article	10.3138/jvme.0815-138R1			30	27	19 (10H + 9L)	8	third year	UCVM DVM	RCT	Surgery		OVHX The categories included (1) surgical preparation of the patient (clip, prep, bladder expression), (2) draping, (3) laying out instrumentation, (4) ascertaining depth of anesthesia, (5) making the incision (through skin, subcutaneous, and muscle layers), (6) locating both of the uterine horns and the cervix, (7) rupturing the first ovarian suspensory ligament, (8) clamping the first ovarian p…		x	x	x	K-PS-CR	PS	higher-fidelity silicone spay model	The model has a plastic base that houses silicone parts, including a spleen, kidneys, gastrointestinal tract, bladder, and female reproductive tract. This model allows students to practice aseptic technique, performance of a midline celiotomy surgical approach, location of the uterus and ovaries within an organ-filled abdominal cavity, exteriorization of the uterus and ovaries, rupture of the sus…	Static model	3D	Interactive	Part-task	lower-fidelity cloth and foam spay model	The exterior sleeve of the ROSSie model is made of various fabrics that differ from the original DASIE. The model contains a supportive PVC frame, foam bowel loop, uterus and ovaries made from latex tubing, and suspensory ligaments made from a plastic tablecloth material. The ROSSie model allows students to practice aseptic technique, making a midline celiotomy surgical approach, hemostasis of sm…	Static model	3D	Interactive	Part-task		lab manual and video only (no sim)					pre-operative survey designed to determine their prior surgical experience and confidence level going into surgery. A second survey, designed to gather data on the usability and acceptance of the models as a training device	Evaluation data	Pre-existing experience; confidence; acceptance; usability	Evaluation	Time for the students to perform the procedure was recorded on the anesthesia forms, which documented the time at which the surgeon draped the patient to the time he/she finished the skin closure.	Competence	time to complete task	Demonstration	Student performance was assessed in the surgery lab by expert blinded raters
Reiter, R., et al.	Effectiveness of a Radiographic Anatomy Software Application for Enhancing Learning of Veterinary Radiographic Anatomy	2018	Journal article	10.3138/jvme.0516-100r	No (clinical) skill						first year		Before-after study	Radiology		canine radiographic anatomy		x		x	K-CR	K	interactive radiology software application	The software application was divided into four body regions: front limb, hind limb, skull/spine, and thorax/abdomen, each with a learning mode and a quiz mode. Quizzes were composed of 15 questions drawn pseudo-randomly without repeat from all structures within a region (median 206 structures).	Screen-based	2D	Interactive	Hybrid													Quiz scores after using the learning mode were significantly higher for each body region (p<.001), with a large effect size for all four regions (Cohen's d=0.83-1.56). These results suggest that this radiographic anatomy software application is an effective tool for students to use to learn normal radiographic anatomy.	Knowledge	Quiz	Written exam
Romero, C., et al.	Evaluation of psychomotor skills acquired for surgery by veterinary students using biological simulators.	2013	Journal article		No (clear) control group		171	171	171	x	third year	AMU, Mexico-City	Before-after study	Surgery		The techniques practiced were: ligature, synthetic skin, enterotomy, enterectomy, gastrostomy, cystotomy, endotracheal tube placement, permanent intravenous catheter.		x	x		K-PS	PS	The Gibson Spiral Test	pig organs (biological simulators)	Animal-derived model	3D	Interactive	Part-task	x	x						x					Students were classied as fast-accurate (FA), fast- inaccurate (FI), slow-accurate (SA), and slow-inaccurate (SI).	Competence	Describtive	Demonstration
Rousseau, M., et al.	Evaluation of a jugular venipuncture alpaca model to teach the technique of blood sampling in adult alpacas.	2017	Journal article	10.3138/jvme.1115-188R			36	36	18	18	third year	Université de Montréal	RCT	Injection Techniques		venipuncture in adult alpacas: locating the jugular groove between the trachea and transverse processes of the cervical vertebrae.		x	x		K-PS	PS	jugular venipuncture alpaca model		Static model	3D	Interactive	Part-task		The tested model is a commercially available life-size head and neck alpaca modela (Figure 1) that can be mounted on a post and secured to the edge of a table. The model is made with a hard plastic shell molded in the form of an alpaca head and neck. The ventral aspect of the neck, approximately midway between its cranial and caudal limits, has an opening containing a removable rectangular molded…	Static model	3D	Interactive	Part-task		no sim					Measured outcomes included number of attempts required to achieve success (success score), total procedural time, and overall qualitative score.	Competence	Number of attempts, time, correctness	Demonstration	online survey	Evaluation data		Evaluation	questionnaire. After the classroom lecture on venipuncture technique in adult alpacas, an online questionnaireb (questionnaire D0) of rating-scale questions was administered to all students to evaluate their self-confidence to perform the main steps of the venipuncture technique. On a scale of 1 to 4 (1=not confident, 2=somewhat confident, 3=confident, 4=very confident), students were asked to ra…
Scherzer, J., et al.	Teaching veterinary obstetrics using three-dimensional animation technology	2010	Journal article	10.3138/jvme.37.3.299	No (clinical) skill						second year		non concurrent cohort study	Physical exam	Reproduction	obstetrics		x		x	K-CR	CR	3D media (linear animations and interactive QuickTime Virtual Reality models		Screen-based	3D on 2D screen	Interactive	Event													student comprehension of the material was assessed using a combination of multiple-choice questions	Knowledge	MCQ	Written exam	and two essay questions regarding normal parturition and abnormal presentations of the calf	Application of K	Essay	Written exam
Schlesinger, S. L.	Using an OSCE to Explore the Role of Structured Debriefing and Self-Directed Learning in Simulator-Based Clinical Skill Training in Production Animal Reproductive Medicine	2022	Journal article	10.3138/jvme-2021-0060			111	93 (OSCE)			final year (fifth)	Free University of Berlin	Prospective cohort study	Multiple		four clinical skills from the domain of production animal reproductive medicine. four learning stations from two categories. Learning stations 1 (Flessa suture of the vaginal opening in small ruminants) and 2 (rectal palpation of the uterus in the cow) were categorized as being directly patient-related (patient). Learning stations 3 (loading of the AI gun for artificial insemination) and 4 (deter…		x	x		K-PS	PS	models	silicone model of the external genitalia of a small ruminant; RE model of the cow, furnished with a uterus model of approximately the forty-fifth day of gestation; fenestrated nitrogen tank with three sperm canisters filled with a range of differently sized, empty, unsealed sperm straws with cotton plugs; a laboratory table with a binocular light microscope	Static model	3D	Interactive	Part-tasl	x							No control for simulator (just control for debriefing = no debriefing)					OSCE. Two days after the practice session, students were given the option to take part in an objective structured clinical examination (OSCE), serving as a mock exam for finals.	Competence	OSCE	Demonstration	Finally, on a 5-point Likert-type scale, students evaluated their perceived level of enjoyment, the amount of practice required, instructor guidance, and overall learning effect at each learning station. They were also asked to indicate the number of times they had repeated each skill and whether they felt it required more background knowledge or more dexterity to master.	Evaluation data		Competence
Schlesinger, S. L., et al.	Examining the Role of Structured Debriefing in Simulator-Based Clinical Skills Training for Namibian Veterinary Students: A Pilot Study	2021	Journal article	10.3138/jvme-2020-0031	Poor description model/skill		19				fifth year	University of Namibia	RCT	Reproduction		3 stations: assembling arteficial vagina; buhner stitch ewe; exterioriation uterus		x	x	x	K-PS-CR	PS			Static model	3D	Interactive	Part-task													evaluated their practice experience. The overall learning effect was..	Evaluation data	Survey	Competence	learning achievements were assessed using an objective structured clinical examination (OSCE)	Competence	OSCE	Demonstration
Schoenfeld-Tacher, R. M., et al.	Evaluation of 3D additively manufactured canine brain models for teaching veterinary neuroanatomy.	2017	Journal article	10.3138/jvme.0416-080R	Poor description model/skill		198	198	198	198	first year		prospective cohort study	Anatomy		neuroanatomy		x			K	K	3D printed	A micro MRI, also known as a high-field MRI, was obtained at the Biomedical Research Imaging Center at the University of North Carolina-Chapel Hill.a This procedure gives high resolution, high sensitivity, and high contrast. Lower-strength MRI units were not used for this project as we desired the thinner slices for high detail of small neuroanatomic structures (such as the mammillary bodies). To…	Static model	3D	Non-interactive	Part-task								plastinated or formalin-fixed brains					Exam #1 contained both practical and written sections. The written section was worth 82 points, distributed among 25 or 27 questions each year. The practical exam was worth 164 points and contained 82 questions each year, covering knowledge of the pelvic and thoracic limbs. The scores on Exam #1 were chosen as a baseline indicator of students' initial mastery of anatomic concepts.	Knowledge	Practical exam	Demonstration	Student learning was assessed via student performance on the practical portion of Exam #3. Data from the practical portion of Exam #3, covering neuroanatomy, served as the outcome variable for this study. Since this exam contained questions on the brain, cranial nerves, and spinal cord, questions on this exam were separated into “experimental” and “control” sections. Twelve questions were selecte…	Application of K	Practical exam	Demonstration
Schoenfeld-Tacher, R. M., et al.	Use of interactive online histopathology modules at different stages of a veterinary program.	2003	Journal article	10.3138/jvme.30.4.364	No (clinical) skill						second and fourth year		Prospective cohort study	Anatomy		Histology		x		x	K-CR	CR	online histopathology module		Screen-based	2D	Interactive	Event													surveyed about their perceptions of the effectiveness, efficiency, and appeal of the online modules	Evaluation data	Effectiveness; efficiency; appeal	Knowledge	A historical comparison of final grades in the second-year pathology course, “Biology of Disease,” was conducted to evaluate the impact of the materials on academic outcomes.	Knowledge	Test	Written exam
Seguino, A., et al.	Development and evaluation of a virtual slaughterhouse simulator for training and educating veterinary students.	2014	Journal article	10.3138/jvme.1113-150R	No (clinical) skill		132				final year	Royal (Dick) School of Veterinary Studies	Prospective cohort study	Welfare		animal welfare and hygiene		x		x	K-CR	K	prototype VSS	an innovative, visually based learning resource that is intended to support traditional lectures and practical classes and that can also be used to stimulate interactive problem-solving activities embedded in the relevant context. The technology used to develop the VSS was the virtual-building solutions software ArchiCAD.a ArchiCAD is three-dimensional, real-time, dynamic building information mod…	Screen-based	3D on 2D screen	Interactive	Event	x	x						no VSS: Control-group students engaged with Tasks 1 and 2 on the VSS the same as the FY group but only after the abattoir visit, and their answers were collected through Survey 3.					Slaughterhouse Checklists	Evaluation data	Self-assessment	Competence	In Survey 2, completed only by the FY groups, students were again asked, “Overall, do you think the VSS is something that can be a useful aid for teaching?”	Evaluation data	Evaluation model	Clinical performance	In Survey 3, the control group was asked the following questions to explore whether the students perceived that engaging with the VSS before going to the abattoir would have been beneficial to their learning experience
Silveira, E. E. d., et al.	Canine skull digitalization and three-dimensional printing as an educational tool for anatomical study	2021	Journal article	10.3138/jvme-2019-0132.	No (clinical) skill		140				first year		RCT	Anatomy		identifying previously marked anatomical structures of the skull bones.		x			K	K	3D printed skull model	Skulls were selected for scanning and creating 3D-printed models through Fused Deposition Modeling using acrylonitrile-butadiene-styrene	Static model	3D	Non-interactive	Part-task													test scores	Knowledge	Test	Written exam
Smeak, D. D., et al.	Evaluation of an autotutorial-simulator program for instruction of hollow organ closure.	1994	Journal article	10.1111/j.1532-950x.1994.tb00513.x.			40	40	20	20	first year	Ohio State University	RCT	Surgery		gastrotomy closure: basic instrument handling, knot tying, and hemostasis skills using models (and a celiotomy laboratory)		x	x		K-PS	PS	hollow organ simulators	The hollow organ simulator (Hollow Organ Simulator;Autotutorial/Simulator Program, The Ohio State University, College of Veterinary Medicine) is composed of a soft, laminated elastic stomach cast housed in a % inch video tape case. The cast is the approximate size and shape of the ventral half of a dog’s stomach cut in a dorsal plane and includes raised blood vessels along the greater and lesser …	Static model	3D	Interactive	Part-task	x	x						traditional: lecture and videos					stomachs were harvested for gross evaluation of the surgical site. Stomachs were evaluated for degree of surgically induced tissue trauma and incision closure criteria listed in the Gross Evaluation Form. The higher the number awarded, the better the performance.	Competence	Checklist	Demonstration	Questionnaire 1. Students also were asked to estimate their own surgical skill level compared with their peers	Evaluation data	Pre-existing experience	Competence	Questionaire 2+3: 2: perception of video 3: which students logged time spent during simulator practice and their opinion of the value and use of the simulator compared with their live gastrotomy experience.
Suñol, A., et al.	Use of Three-Dimensional Printing Models for Veterinary Medical Education: Impact on Learning How to Identify Canine Vertebral Fractures.	2019	Journal article	10.3138/jvme.0817-109r.	No quantitative outcomes		60	60	40 [20 3Dp + 20 3D-CT)	20	first year		RCT	Radiology		identify canine spinal fractures		x		x	K-CR	CR	3Dp spinal fracture models	We used raw CT or CT-myelography images from three dogs with vertebral fractures (1 cervical and 2 thoracolumbar). The first case had CT images confirming three vertebral fractures involving the dorsal laminae and right wing of the atlas, and the right lateral process of the third cervical vertebra. The second patient had been diagnosed by means of a CT-myelogram with a fracture affecting the rig…	Static model	3D	Non-interactive	Part-task	three-dimensional CT (3D-CT) reconstructions	The 3D-CT group used 3D images reconstructions from the CT from the three patients. These 3D images could be adjusted freely using OsiriX	Screen-based	3D on 2D screen	Interactive	Part-task		computed tomography (CT) images					12 questions that covered normal spinal anatomy and the identification of vertebral fractures	Knowledge	Identifying structures	Written exam	4 more questions to evaluate the learning experience, the potential usefulness of implementing the learning method in anatomy class, the degree of knowledge acquisition, and the learner’s degree of self-confidence based on the knowledge acquired	Evaluation data	Self-assessment	Knowledge	12 questions that covered normal spinal anatomy and the identification of vertebral fractures
Tapia-Araya, A. E., et al.	Assessment of Laparoscopic Skills in Veterinarians Using a Canine Laparoscopic Simulator	2016	Journal article	10.3138/jvme.0315-034R1	Only vets as participants		42	42	27 (15 training + 12 expert)	15	vets	experimental surgical theaters at the Jesús Usón Minimally Invasive Surgery Centre and in the surgical area of the Animal Medicine and Surgery Department of the Autonomous University of Barcelona	RCT	Surgery		laparoscopy: four laparoscopic tasks		x	x		K-PS	PS	Canine Laparoscopic Simulator	boxtrainer	Box trainer	3D	Interactive	Part-task													performance	Competence	Checklist score	Demonstration	survey	Evaluation data		Competence
Thompson, J. L., MacKay, J., & Bowlt Blacklock, K.	Evaluation of veterinary students’ confidence and competence with surgical entrustable professional activities after repeated use of low-fidelity training models	2023	Journal article	https://doi.org/doi:10.1002/vetr.2779							final year		Before-after study	Surgery		basic surgery skills (based on EPAs)		x	x		K-PS	PS	a low-fidelity surgical training model (canine castration, subcutaneous lump removal and eyelid laceration repair)		Static model	3D	Interactive	Part-task	x							x					completed a survey at set time points. Data about participant confidence and stress relating to their assigned group (EPA model) were collected at three different time points: ‘after video’, ‘after attempt 1’ and ‘after attempt 4’. Participants completed a four-point Likert-like scale relating to their confidence (‘I do not feel that I would be able to perform this task alone’, ‘I feel that I wou…	Evaluation data		Competence	a grading rubric was used to assess participants' competence in performing the assigned EPA at two different time points	Competence	rubric	Demonstration
Troy, J. R. and M. S. Bergh	Development and Efficacy of a Canine Pelvic Limb Model Used to Teach the Cranial Drawer and Tibial Compression Tests in the Stifle Joint.	2015	Journal article	10.3138/jvme.0914-094R1	No quantitative outcomes		38			x	second, third and fourth	Iowa State University's College of Veterinary Medicine	RCT	Physical exam	Locomotion	perform the CDT and TCT to determine CCLR status		x	x	x	K-PS-CR	PS	three-dimensional canine pelvic limb models: simulating a normal stifle and one simulating CCLR	NS, negative for CDT/TCT. The femur, patella, fabellae, tibia, and tarsal/metatarsal bones were simulated using anatomically correct plastic (polyurethane resin) models. Stainless steel plates, screws, and ethyl cyanoacrylate adhesive (Gorilla superglue, The Gorilla Glue Company, Cincinnati, OH) were used to reinforce the tarsus and metatarsus dorsally, ventrally, laterally, and medially. Industr…	Static model	3D	Interactive	Part-task	three-dimensional canine pelvic limb models: simulating CCLR: a stifle with a ruptured cranial cruciate ligament	CCLRS, positive for CDT/TCT. The cranial cruciate ligament was not simulated in the model CCLRS, and therefore this model was positive for TCT and CDT. The degree of laxity was consistent with a complete rupture of the CCL, resulting in approximately 8 mm of cranial tibial translation. The gastrocnemius muscle action was simulated using braided nylon in both stifle models, by connecting the tuber…	Static model	3D	Interactive	Part-task							questionnaires pretest: The questionnaire included quantitative questions using the visual analog scale (VAS, reported 0–100) and yes/no/I don't know answers regarding perceptions and knowledge of CCLD, confidence level in performing the CDT/TCT, confidence in identifying CDT/TCT landmarks, confidence in diagnosing CCLR, and previous experience using the CDT/TCT to diagnose CCLR in a clinical set…	Evaluation data	yes/no/I don't know. Pre-existing experience; confidence	Competence	questionnaire (post-test 1) which was similar to the pre-test and asked whether the model assigned to them was positive or negative for the CDT/TCT to determine how accurate they felt they were at diagnosing CCLR. Other questions sought feedback on participants' confidence identifying CDT/TCT landmarks, performing CDT/TCT, and diagnosing CCLR, and participants' opinions on how well the model simu…	Clinical performance	Evaluation model	Knowledge	questionnaire (post-test 1) which was similar to the pre-test and asked whether the model assigned to them was positive or negative for the CDT/TCT to determine how accurate they felt they were at diagnosing CCLR. Other questions sought feedback on participants' confidence identifying CDT/TCT landmarks, performing CDT/TCT, and diagnosing CCLR, and participants' opinions on how well the model simu…
Troy, J. R. and M. S. Bergh	Development and Efficacy of a Canine Pelvic Limb Model Used to Teach the Cranial Drawer and Tibial Compression Tests in the Stifle Joint.	2015	Journal article	10.3138/jvme.0914-094R1	No quantitative outcomes		21			x	second, third and fourth	Iowa State University's College of Veterinary Medicine	RCT	Physical exam	Locomotion	assess skill retention in the short term: perform the CDT and TCT to determine CCLR status		x	x	x	K-PS-CR	PS	three-dimensional canine pelvic limb models: simulating a normal stifle and one simulating CCLR	NS, negative for CDT/TCT. The femur, patella, fabellae, tibia, and tarsal/metatarsal bones were simulated using anatomically correct plastic (polyurethane resin) models. Stainless steel plates, screws, and ethyl cyanoacrylate adhesive (Gorilla superglue, The Gorilla Glue Company, Cincinnati, OH) were used to reinforce the tarsus and metatarsus dorsally, ventrally, laterally, and medially. Industr…	Static model	3D	Interactive	Part-task	three-dimensional canine pelvic limb models: simulating CCLR: a stifle with a ruptured cranial cruciate ligament	CCLRS, positive for CDT/TCT. The cranial cruciate ligament was not simulated in the model CCLRS, and therefore this model was positive for TCT and CDT. The degree of laxity was consistent with a complete rupture of the CCL, resulting in approximately 8 mm of cranial tibial translation. The gastrocnemius muscle action was simulated using braided nylon in both stifle models, by connecting the tuber…	Static model	3D	Interactive	Part-task							One week after initial testing, participants were re-tested in a similar fashion on a randomly selected model and given a third written questionnaire (post-test 3) to evaluate student performance and the model's efficacy over time.	Competence	Accuracy	Demonstration
Walton, R	Comparison of Traditional Didactic vs. Additional Hands-on Simulation Training in the Performance of Basic Life Support in Veterinary Students - A Prospective, Blinded, Randomized Study	2023	Journal article	10.3138/jvme-2022-0121			94				second year	3 faculties	RCT	Emergengy and Critial Care		Cardiopulmonary resuscitation (CPR): compression rate, hand positioning, elastic recoil, and proper body position.		x	x		K-PS	PS	canine model	A canine CPR mannequinb was provided along with a timer and all necessary BLS equipment (i.e., endotracheal tube). Students were provided with a test scenario to initiate CPR.. the intervention group participated in both RECOVER didactic training and a hands-on laboratory	Static model	3D	Interactive	Event	x							RECOVER didactic training alone. However, access to the canine models for self-practice was provided to all students and researchers were blinded to whether or not the students utilized the models.					Performance metrics were evaluated based on a multiple-choice, written assessment of BLS principles and a hands-on CPR simulation using a low-fidelity canine model	Knowledge	MCQ	Written exam	Performance metrics were evaluated based on a multiple-choice, written assessment of BLS principles and a hands-on CPR simulation using a low-fidelity canine model	Competence	practical exam	Demonstration
Williamson, J. A., et al.	Development and validation of a feline abdominal palpation model and scoring rubric.	2015	Journal article	10.1136/vr.103212			75	75	64	11 (vets)	first and third year		Prospective cohort study	Physical exam	Digestion	feline abdominal palpation: manual dexterity, the appropriate application of digital pressure, the ability to estimate the size of a structure without visualising it, the conversion of tactile information into a mental image and the merging of tactile information with knowledge of normal anatomy		x	x	x	K-PS-CR	PS	feline abdominal palpation model	a stuffed toy cat (Folkmanis, Emeryville, California, USA) that was modified by the addition of a zipper on the dorsal spine and an axial and partial appendicular skeleton constructed of articulated polyvinyl chloride (PVC) pipes, drainage pipe and vinyl hose. An abdominal cavity was created using vinyl fabric, latex exercise bands and tubular cotton stockinette. Poured silicone organs, including…	Static model	3D	Interactive	Part-task													A palpation grading rubric was created to accompany the model. The rubric required that participants report the presence or absence of each possible structure, the length of the longest and shortest axes of the structure and the texture and tone of the structure as well as providing an overall assessment of whether the palpation with respect to that structure was normal. The content of the rubric…	Competence	Rubric	Demonstration
Williamson, J. A., et al.	Development and Validation of a Model for Training Equine Phlebotomy and Intramuscular Injection Skills.	2016	Journal article	10.3138/jvme.0915-159R			93	77	93 (48M + 45C)	x	first year	Lincoln Memorial University	RCT	Injection Techniques		Equine Phlebotomy and Intramuscular Injection Skills: knowledge of supplies, procedural flow, and relevant anatomy; possess equine handling expertise; and develop dexterous syringe handling		x	x		K-PS	PS	equine neck model	A 3D box frame with a jugular furrow was constructed of wood and polyvinyl chloride (PVC) pipe. A replaceable injection pad simulating IM, subcutaneous, and dermal layers created from silicone rubber was situated within flexible polyurethane foam, simulating the firmness of the neck musculature. Replaceable vessels were created using silicone rubber and mesh fabric. Vessels were placed in the jug…	Static model	3D	Interactive	Part-task	cadavers	Equine head-neck cadavers were obtained and mounted at horse height. The cadavers' jugular veins were isolated, clamped distally, and filled with artificial blood.	Animal-derived model	3D	Interactive	Part-task		x					Videotapes were scored using checklists and global rating scales to assess the most important aspects of the performance of equine phlebotomy and IM injection. For each of the two procedures, seven steps were evaluated, with one point awarded for each step successfully completed. A 6-point global rating scale (1=very poor and 6=excellent) was also used to rate each of the procedures	Competence	Correct placement	Demonstration	post-participation survey about their learning experience examples: 3. … increased my knowledge of landmarks and key structures. 4. … increased my confidence to perform equine venipuncture. 5. … increased my confidence to perform equine IM injection. 6. … was easier than performing venipuncture on the live horse. 7. … was easier than performing IM injection on the live horse. 8. I feel confident …	Evaluation data	Experience	Competence
Williamson, J. A., et al.	Comparison of 2 canine celiotomy closure models for training novice veterinary students.	2019	Journal article	10.1111/vsu.13224			46	38	38 (18FF=low +20SI=high)	x	second year	Lincoln Memorial University	RCT	Surgery		canine celiotomy closure: Students were instructed to place 2 adjacent simple interrupted sutures in the abdominal wall, overlaid by a small section of subcutaneous tissue closed with a simple continuous pattern with buried knots, overlaid by 2 adjacent simple interrupted or cruciate skin sutures		x	x		K-PS	PS	low-fidelity foam and fabric (FF) mode	The lower fidelity FF model, the DASIE (DASIE Surgical Training Tools, Guelph, Ontario, Canada), consisted of fabric abdominal wall musculature with distinct external fascia and peritoneal layers, memory foam subcutaneous tissue, and faux suede skin that included a dermal layer and subdermal end on vessels (Figure 1). The manufacturer reports that this model is currently used in numerous medical …	Static model	3D	Interactive	Part-task	high fidelity silicone (SI) model	The higher fidelity SI model, the LMUterus spay model (LMU College of Veterinary Medicine, Harrogate, Tennessee), consisted of 3 silicone layers with a thin 4-way stretch powermesh fabric layer incorporated into the abdominal wall and skin layers to improve the ability to hold sutures	Static model	3D	Interactive	Part-task							submit written comments evaluating their model> The most frequent complaint from the FF model group (14 of the 24 students) was that the foam subcutaneous layer was difficult to suture because of its tendency to tear. The most frequent criticism from the SI model group (9 of the 22 students) was that the subcutaneous layer was too thin.	Evaluation data	Evaluation model	Self-reporting	pretest	Competence	Scoring per task, rubric	Demonstration	post test
Zambelli, D., Canova, M., Ballotta, G., Ferrari, A., & Cunto, M.	Innovative models for teaching reproduction in small animals: The experience at DIMEVET of Bologna University.	2023	Journal article	https://doi.org/doi:10.1016/j.theriogenology.2022.11.015							5th		Before-after study	Surgery		surgical and obstetric skills		x	x		K-PS	PS	Various simulators, including a model for urethral catheterization, a model for castration of the tomcat, a simulator of ovariectomy in the dog, and a simulator for the ligature of the ovarian pedicle in the bitch.		Static model	3D	Interactive	Part-task	x							Participants from different academic years					survey: satisfaction	Evaluation data		Competence		Clinical performance
Zambelli, D., Canova, M., Ballotta, G., Ferrari, A., & Cunto, M.	Innovative models for teaching reproduction in small animals: The experience at DIMEVET of Bologna University.	2023	Journal article	https://doi.org/doi:10.1016/j.theriogenology.2022.11.015							3rd		Before-after study	Diagnostics		Recognition of different types of vaginal cells and composition of a hypothetical vaginal smear		x	x	x	K-PS-CR	CR	Models for sample collection for colpocytology and a simulator named "Game of cells" for recognizing different vaginal cell types.		Static model	3D	Interactive	Part-task	x							The academic year without simulator training					survey	Evaluation data		Competence	exam results: success rates in recognizing vaginal cell types.	Application of K	exam	Written exam
[truncated: 39 more columns]
